# Supplementary material for: Adipic acid–2,6-bis­(1H-benzimidazol-2-yl)pyridine–water (1/2/4)
Source: Acta Crystallogr Sect E Struct Rep Online. 2012 Nov 28;68(Pt 12):o3457. doi: 10.1107/S1600536812047861 (PMC3589033; doi:10.1107/S1600536812047861)
Supplement: Supplementary file 2 [file e-68-o3457-Isup2.hkl]

# 
# h,k,l, Fc-squared, Fo-squared, sigma(Fo-squared) and status flag 
# 
data_I
_shelx_title '    I in space group p -1' 
_shelx_refln_list_code          4 
_shelx_F_calc_maximum      227.02 
_exptl_crystal_F_000       442.00 
_reflns_d_resolution_high  0.7701 
 
loop_ 
 _symmetry_equiv_pos_as_xyz 
 'x, y, z' 
 '-x, -y, -z' 
 
_cell_length_a     9.0709 
_cell_length_b     9.6882 
_cell_length_c    12.3110 
_cell_angle_alpha  88.930 
_cell_angle_beta   83.120 
_cell_angle_gamma  75.140 
 
_shelx_F_squared_multiplier     1.000 
 
loop_ 
 _refln_index_h 
 _refln_index_k 
 _refln_index_l 
 _refln_F_squared_calc 
 _refln_F_squared_meas 
 _refln_F_squared_sigma 
 _refln_observed_status 
   2   0   0     1784.13     1918.05     20.44 o 
   3   0   0      620.78      634.27      7.35 o 
   4   0   0      462.24      453.66      7.05 o 
   5   0   0      198.16      187.78      2.22 o 
   6   0   0       61.06       63.53      1.16 o 
   7   0   0      138.25      138.26      2.54 o 
   8   0   0       18.28       20.50      1.32 o 
   9   0   0       16.65        8.38      1.10 o 
  10   0   0        9.72       11.46      1.32 o 
  11   0   0       18.83       20.50      1.76 o 
 -11   1   0       12.99       14.99      1.76 o 
 -10   1   0       30.54       31.75      2.20 o 
  -9   1   0        0.40        0.44      0.88 o 
  -8   1   0        4.02        3.75      0.88 o 
  -7   1   0        6.67        7.08      0.55 o 
  -6   1   0      178.44      184.55      2.28 o 
  -5   1   0      227.88      222.24      2.43 o 
  -4   1   0      132.74      144.41      1.55 o 
  -3   1   0       38.03       38.79      0.52 o 
  -2   1   0       79.58       85.99      1.22 o 
  -1   1   0      826.82      781.32     10.21 o 
   2   1   0      167.40      201.51      1.57 o 
   3   1   0     1481.40     1658.05     17.74 o 
   4   1   0       65.63       53.20      0.62 o 
   5   1   0       44.29       43.29      0.54 o 
   6   1   0        2.07        3.18      0.25 o 
   7   1   0      107.05      115.38      1.58 o 
   8   1   0        5.77        5.51      0.88 o 
   9   1   0        4.28        3.97      1.32 o 
  10   1   0        1.83        1.76      0.88 o 
  11   1   0        2.19       -0.22      0.88 o 
 -10   2   0       27.11       47.18      4.41 o 
  -9   2   0        0.11        0.66      1.10 o 
  -8   2   0      156.82      177.04      6.83 o 
  -7   2   0       73.83       70.87      3.31 o 
  -6   2   0       53.40       51.32      1.26 o 
  -5   2   0        0.07        0.31      0.19 o 
  -4   2   0       90.90      102.55      1.12 o 
  -3   2   0       55.28       58.68      1.10 o 
  -2   2   0      111.25      111.49      2.09 o 
  -1   2   0       17.72       19.45      0.66 o 
   0   2   0       12.05       15.43      0.44 o 
   1   2   0     4987.60     5612.57     85.57 o 
   2   2   0     3162.58     3433.98     41.24 o 
   3   2   0       42.02       39.77      0.51 o 
   4   2   0      131.34      129.67      2.55 o 
   5   2   0       14.22       15.21      0.41 o 
   6   2   0        1.75        2.37      0.25 o 
   7   2   0        5.15        6.01      0.57 o 
   8   2   0        3.13        3.82      0.37 o 
   9   2   0        3.58        2.22      0.88 o 
  10   2   0        0.88        0.66      0.66 o 
  11   2   0        0.23        0.00      0.66 o 
 -10   3   0        4.25       17.42      2.20 o 
  -9   3   0       14.21       16.76      1.98 o 
  -8   3   0       19.56       17.86      1.76 o 
  -7   3   0       94.69      101.86      3.53 o 
  -6   3   0        0.67        0.70      0.20 o 
  -5   3   0       59.03       59.44      0.95 o 
  -4   3   0      146.60      137.97      2.26 o 
  -3   3   0       25.71       30.51      0.90 o 
  -2   3   0      467.86      426.83      5.77 o 
  -1   3   0      389.96      356.52      4.44 o 
   0   3   0        0.49        0.44      0.22 o 
   1   3   0       46.84       29.89      0.28 o 
   2   3   0       24.45       25.91      0.88 o 
   3   3   0     1060.07     1145.30     15.60 o 
   4   3   0      124.57      112.49      1.09 o 
   5   3   0        8.18       10.03      0.47 o 
   6   3   0      131.68      122.48      1.79 o 
   7   3   0       27.53       25.09      0.77 o 
   8   3   0       10.55        9.70      0.53 o 
   9   3   0        3.63        3.67      0.47 o 
  10   3   0        2.86        3.02      0.57 o 
  11   3   0        0.20        0.33      0.47 o 
  -9   4   0        6.16        3.09      2.43 o 
  -8   4   0       17.44       21.61      1.98 o 
  -7   4   0       91.69       90.61      3.09 o 
  -6   4   0      182.01      165.88      8.09 o 
  -5   4   0        5.46        7.63      0.77 o 
  -4   4   0        3.45        2.54      0.47 o 
  -3   4   0        1.88        2.98      0.47 o 
  -2   4   0     2644.96     2888.21     57.98 o 
  -1   4   0        2.73        2.29      0.44 o 
   0   4   0       21.84       23.37      0.66 o 
   1   4   0     1189.09     1334.70     15.86 o 
   2   4   0     1416.39     1578.87     18.76 o 
   3   4   0       62.54       64.82      1.54 o 
   4   4   0       57.60       45.30      0.44 o 
   5   4   0        6.63        5.40      0.19 o 
   6   4   0       49.46       50.11      0.77 o 
   7   4   0       14.90       13.77      0.50 o 
   8   4   0       32.53       30.09      0.73 o 
   9   4   0        1.10        0.98      0.32 o 
  10   4   0       13.77       14.92      0.61 o 
  11   4   0        0.43        0.44      0.37 o 
  -9   5   0        0.92        0.66      1.32 o 
  -8   5   0        4.45        3.53      2.43 o 
  -7   5   0       95.61       91.71      3.53 o 
  -6   5   0        0.03       -0.01      0.21 o 
  -5   5   0       20.90       31.36     14.00 o 
  -4   5   0       11.07       13.93      1.65 o 
  -3   5   0       17.41       14.36      0.66 o 
  -2   5   0      113.58      106.94      1.85 o 
  -1   5   0      804.62      808.20     11.69 o 
   0   5   0      243.94      214.29      3.75 o 
   1   5   0       96.33      108.73      1.34 o 
   2   5   0       82.12       70.50      0.89 o 
   3   5   0      218.96      222.45      4.63 o 
   4   5   0        4.10        3.97      0.66 o 
   5   5   0      501.27      580.86     12.44 o 
   6   5   0       36.62       37.02      0.67 o 
   7   5   0        3.95        3.46      0.19 o 
   8   5   0        9.63       10.35      0.67 o 
   9   5   0        0.18        0.28      0.19 o 
  10   5   0        0.11        0.31      0.32 o 
  11   5   0        0.48        0.22      0.28 o 
  -8   6   0        0.31        0.44      1.10 o 
  -7   6   0        9.19       17.64      1.98 o 
  -6   6   0       20.80       16.85      0.77 o 
  -5   6   0      393.00      365.24     14.67 o 
  -4   6   0        0.77        0.51      0.21 o 
  -3   6   0      189.80      161.69      3.07 o 
  -2   6   0        0.20        0.00      0.31 o 
  -1   6   0        3.23        1.77      0.28 o 
   0   6   0       41.91       33.34      0.85 o 
   1   6   0       76.37       72.17      0.86 o 
   2   6   0      311.36      321.05      5.34 o 
   3   6   0       87.14       80.25      1.98 o 
   4   6   0        0.29        0.00      0.44 o 
   5   6   0       27.93       36.82      2.20 o 
   6   6   0       78.85       80.47      3.31 o 
   7   6   0       42.85       37.11      1.32 o 
   8   6   0        8.36        9.89      0.30 o 
   9   6   0        1.59        1.51      0.41 o 
  10   6   0        2.67        1.92      0.71 o 
  11   6   0        0.01        0.00      0.66 o 
  -7   7   0        1.41        1.54      1.32 o 
  -6   7   0        7.36        8.16      1.32 o 
  -5   7   0       39.66       28.80      0.62 o 
  -4   7   0       50.27       52.60      2.67 o 
  -3   7   0       19.01       14.39      0.85 o 
  -2   7   0      219.24      210.29      2.71 o 
  -1   7   0       10.36        9.95      0.52 o 
   0   7   0       31.64       30.18      0.99 o 
   1   7   0       31.23       29.07      0.58 o 
   2   7   0      162.82      156.41      4.19 o 
   3   7   0       35.66       31.49      0.88 o 
   4   7   0        2.55        3.09      0.88 o 
   5   7   0       25.72       28.44      2.20 o 
   6   7   0        3.80        3.97      1.10 o 
   7   7   0        4.42        6.83      1.32 o 
   8   7   0        5.97        6.61      1.32 o 
   9   7   0        1.94        0.00      0.66 o 
  10   7   0        0.14        0.22      0.88 o 
  11   7   0        6.85        0.22      0.88 o 
  -6   8   0        1.62        1.10      1.98 o 
  -5   8   0        0.21       -0.22      0.88 o 
  -4   8   0        6.43        6.12      0.41 o 
  -3   8   0       66.37       58.52      1.23 o 
  -2   8   0      218.14      189.06      3.11 o 
  -1   8   0       40.90       37.56      0.80 o 
   0   8   0      318.06      306.42      5.73 o 
   1   8   0       14.32       15.07      0.50 o 
   2   8   0       53.23       60.35      2.09 o 
   3   8   0      102.30       98.04      4.41 o 
   4   8   0      153.83      170.20      4.63 o 
   5   8   0        1.79        1.10      1.54 o 
   6   8   0       69.65       77.16      2.87 o 
   7   8   0       36.49       40.13      2.20 o 
   8   8   0       19.37       21.61      1.98 o 
   9   8   0       24.14       26.24      3.31 o 
  10   8   0        0.43        0.22      0.88 o 
  -5   9   0        7.41       10.80      1.54 o 
  -4   9   0        0.31        0.17      0.21 o 
  -3   9   0        0.24        0.71      0.37 o 
  -2   9   0       29.81       33.16      1.00 o 
  -1   9   0        0.75        0.76      0.53 o 
   0   9   0       25.24       23.70      0.94 o 
   1   9   0       59.14       57.06      1.65 o 
   2   9   0       79.60       69.11      1.98 o 
   3   9   0        2.40        2.23      0.21 o 
   4   9   0       43.55       45.42      2.43 o 
   5   9   0      102.60      115.53      5.29 o 
   6   9   0        0.03       -0.44      0.88 o 
   7   9   0        1.51        0.88      1.10 o 
   8   9   0        0.05       -0.22      1.76 o 
   9   9   0        0.04       -0.22      1.10 o 
  10   9   0        0.41        0.22      1.10 o 
  -4  10   0        0.27        0.00      1.32 o 
  -3  10   0        1.72        1.20      0.77 o 
  -2  10   0       19.45       20.80      1.00 o 
  -1  10   0        1.28        1.22      0.69 o 
   0  10   0       22.46       16.47      0.79 o 
   1  10   0       14.62       14.87      1.76 o 
   2  10   0        4.00        5.23      0.41 o 
   3  10   0        6.06        5.09      0.31 o 
   4  10   0       22.17       26.02      1.98 o 
   5  10   0       43.58       49.61      2.65 o 
   6  10   0        0.06        0.00      0.88 o 
   7  10   0       17.66       21.39      1.98 o 
   8  10   0        1.36        0.88      1.98 o 
  -2  11   0        1.12        1.21      0.62 o 
  -1  11   0        0.41        0.44      0.47 o 
   0  11   0        0.33        0.31      0.37 o 
   1  11   0       18.63       21.74      2.65 o 
   2  11   0        0.01        0.22      0.37 o 
   3  11   0        1.70        0.44      0.88 o 
   4  11   0        0.27        0.44      0.88 o 
   5  11   0       11.03       14.55      1.76 o 
   6  11   0        2.80        2.20      2.20 o 
   7  11   0       10.95       13.23      1.98 o 
   8  11   0        0.04       -0.66      1.98 o 
   0  12   0        0.89        0.50      0.42 o 
   1  12   0       25.76       33.95      3.09 o 
   2  12   0        0.23        0.44      0.88 o 
   3  12   0        0.26        0.22      0.88 o 
   4  12   0        0.60       -0.44      1.10 o 
   5  12   0        4.06        4.19      1.54 o 
   6  12   0        3.58        5.29      1.76 o 
  -6 -12   1        0.73        1.32      2.20 o 
  -5 -12   1        0.34        0.00      0.88 o 
  -4 -12   1        0.55        1.54      1.10 o 
  -3 -12   1        0.71        0.88      1.10 o 
  -2 -12   1        1.40        0.00      1.10 o 
  -1 -12   1        0.13        0.00      1.10 o 
   0 -12   1        2.19        1.32      0.99 o 
  -7 -11   1        0.38       -0.44      1.32 o 
  -6 -11   1        0.09       -0.22      1.10 o 
  -5 -11   1       22.94       22.93      2.20 o 
  -4 -11   1        2.46        3.97      1.98 o 
  -3 -11   1        7.45        8.38      1.32 o 
  -2 -11   1       17.07       15.87      1.54 o 
  -1 -11   1        3.29        5.38      0.69 o 
   0 -11   1        0.04        0.00      0.31 o 
   1 -11   1        1.41        1.76      0.47 o 
   2 -11   1        0.61        0.79      0.53 o 
  -9 -10   1        2.73        3.09      1.54 o 
  -8 -10   1        0.17       -0.66      1.10 o 
  -7 -10   1        2.01        1.76      1.32 o 
  -6 -10   1       29.64       36.60      2.43 o 
  -5 -10   1        3.81        4.19      1.32 o 
  -4 -10   1       68.57       76.94      3.09 o 
  -3 -10   1        1.79        1.32      0.88 o 
  -2 -10   1        1.46        1.68      0.19 o 
  -1 -10   1       19.64       21.39      0.96 o 
   0 -10   1       19.98       19.46      0.79 o 
   1 -10   1       18.98       16.62      0.90 o 
   2 -10   1        4.22        2.54      0.47 o 
   3 -10   1        9.92       12.61      0.85 o 
   4 -10   1        8.38        8.82      1.32 o 
  -9  -9   1       14.54       13.89      1.98 o 
  -8  -9   1        9.50        9.48      1.76 o 
  -7  -9   1       20.63       20.94      1.98 o 
  -6  -9   1        7.96        9.04      1.54 o 
  -5  -9   1       19.16       45.64      3.97 o 
  -4  -9   1      397.19      397.28     10.58 o 
  -3  -9   1      153.08      163.15      4.63 o 
  -2  -9   1      102.29       91.96      1.67 o 
  -1  -9   1        0.31        0.13      0.37 o 
   0  -9   1        6.34        4.85      0.53 o 
   1  -9   1       16.23       15.01      0.73 o 
   2  -9   1        6.26        5.64      0.62 o 
   3  -9   1       23.85       27.23      0.77 o 
   4  -9   1        4.89        4.86      0.66 o 
   5  -9   1        4.42        7.05      1.32 o 
 -10  -8   1       15.92       16.31      1.98 o 
  -9  -8   1        2.18        2.43      1.32 o 
  -8  -8   1       10.02       10.14      2.65 o 
  -7  -8   1        6.73        8.60      1.32 o 
  -6  -8   1        5.65        5.29      1.32 o 
  -5  -8   1       34.26       33.07      2.87 o 
  -4  -8   1      162.00      169.76      4.63 o 
  -3  -8   1        9.44        9.92      1.98 o 
  -2  -8   1       40.12       34.46      0.99 o 
  -1  -8   1       20.37       22.04      0.85 o 
   0  -8   1       85.22       87.91      2.07 o 
   1  -8   1       32.10       32.57      1.65 o 
   2  -8   1       35.67       45.99     15.54 o 
   3  -8   1       46.44       37.45      0.93 o 
   4  -8   1        0.66        0.85      0.21 o 
   5  -8   1        1.87        1.10      1.54 o 
   6  -8   1        3.49        3.97      1.32 o 
 -10  -7   1        0.06        0.22      1.32 o 
  -9  -7   1        0.14       -0.22      0.88 o 
  -8  -7   1       24.56       25.35      1.76 o 
  -7  -7   1       10.99       13.67      1.32 o 
  -6  -7   1       19.02       22.71      1.54 o 
  -5  -7   1        0.03        0.22      1.10 o 
  -4  -7   1        0.65        0.66      0.66 o 
  -3  -7   1       28.93       29.98      1.32 o 
  -2  -7   1       28.37       26.73      0.77 o 
  -1  -7   1      100.60      110.67      1.79 o 
   0  -7   1        0.54        1.46      0.37 o 
   1  -7   1      121.22      131.29      2.03 o 
   2  -7   1        0.00        0.44      0.41 o 
   3  -7   1       64.85       70.54      4.19 o 
   4  -7   1       29.32       35.63     14.55 o 
   5  -7   1       57.41       51.60      2.43 o 
   6  -7   1        4.85        5.07      1.32 o 
   7  -7   1       13.08       17.86      1.98 o 
 -11  -6   1        1.93       -0.22      0.66 o 
 -10  -6   1        1.39        0.00      0.66 o 
  -9  -6   1        1.12        0.94      0.27 o 
  -8  -6   1        1.09        1.30      0.15 o 
  -7  -6   1        7.18        5.67      0.48 o 
  -6  -6   1        9.16       10.80      1.76 o 
  -5  -6   1       26.21       31.97      1.54 o 
  -4  -6   1      178.72      203.49      4.63 o 
  -3  -6   1        0.58        0.66      0.66 o 
  -2  -6   1       80.20       86.87      0.91 o 
  -1  -6   1     1008.39     1078.78     41.67 o 
   0  -6   1        7.12        7.96      0.47 o 
   1  -6   1        0.00        0.15      0.20 o 
   2  -6   1      163.90      144.14      2.10 o 
   3  -6   1       40.02       39.63      0.77 o 
   4  -6   1       23.48       20.36      0.88 o 
   5  -6   1        0.48        0.57      0.22 o 
   7  -6   1        6.51        9.04      1.54 o 
   8  -6   1        0.16       -0.88      1.10 o 
 -11  -5   1        4.91        3.99      0.68 o 
 -10  -5   1        9.40        6.98      0.41 o 
  -9  -5   1        0.69        0.70      0.19 o 
  -8  -5   1       18.67       19.70      0.44 o 
  -7  -5   1        1.21        1.65      0.19 o 
  -6  -5   1      124.05      131.57      2.45 o 
  -5  -5   1       78.95       78.27      2.20 o 
  -4  -5   1      322.54      324.31      6.83 o 
  -3  -5   1       24.96       20.72      1.54 o 
  -2  -5   1       40.73       42.84      0.76 o 
  -1  -5   1      107.89      131.35      2.54 o 
   0  -5   1      165.06      169.45      2.26 o 
   1  -5   1      735.25      667.95      7.59 o 
   2  -5   1       70.09       74.89      0.91 o 
   3  -5   1       85.04       66.89      1.43 o 
   4  -5   1       11.15       11.35      0.44 o 
   5  -5   1       16.83       23.37      2.65 o 
   6  -5   1       54.31       50.27      2.20 o 
   7  -5   1       13.34       11.91      1.54 o 
   8  -5   1       11.00       12.13      1.76 o 
   9  -5   1       13.76       19.40      2.20 o 
 -11  -4   1        2.41        1.76      0.47 o 
 -10  -4   1        3.03        1.87      0.47 o 
  -9  -4   1       11.33       11.02      0.53 o 
  -8  -4   1       92.63       92.38      1.87 o 
  -7  -4   1        0.34        0.39      0.28 o 
  -6  -4   1       43.59       41.42      0.88 o 
  -5  -4   1        0.77        1.14      0.30 o 
  -4  -4   1       35.73       29.05      0.38 o 
  -3  -4   1       23.61       26.80      0.62 o 
  -2  -4   1      403.76      385.82      7.28 o 
  -1  -4   1       95.78       93.97      1.13 o 
   0  -4   1      568.94      619.91     21.16 o 
   1  -4   1     1056.57     1161.37     13.95 o 
   2  -4   1     1788.91     1948.38     29.44 o 
   3  -4   1      171.61      171.75      2.08 o 
   4  -4   1       61.35       69.15      1.87 o 
   5  -4   1        1.61        1.32      0.66 o 
   6  -4   1       39.30       40.13      1.98 o 
   7  -4   1       56.77       61.51      2.87 o 
   8  -4   1       68.30       69.67      3.31 o 
   9  -4   1        4.85        5.51      1.76 o 
 -11  -3   1        0.00        0.22      0.66 o 
 -10  -3   1        2.49        1.98      0.66 o 
  -9  -3   1       78.65       84.42      1.79 o 
  -8  -3   1        8.35        8.01      0.41 o 
  -7  -3   1        8.95        8.94      0.75 o 
  -6  -3   1        1.38        1.33      0.25 o 
  -5  -3   1      325.51      282.06     13.54 o 
  -4  -3   1       53.64       59.97      1.00 o 
  -3  -3   1        8.95        7.72      0.19 o 
  -2  -3   1      542.27      510.90      6.78 o 
  -1  -3   1        8.05        6.20      0.14 o 
   0  -3   1     1643.29     1828.62     27.91 o 
   1  -3   1      111.79       94.12      0.97 o 
   2  -3   1      528.17      571.76      7.04 o 
   3  -3   1       14.73        9.64      0.33 o 
   4  -3   1      110.90      111.30      2.31 o 
   5  -3   1       58.40       61.51      1.98 o 
   6  -3   1       40.57       42.77      1.76 o 
   7  -3   1       27.59       26.02      1.76 o 
   8  -3   1      163.48      161.60      5.07 o 
   9  -3   1       48.71       52.25      2.87 o 
  10  -3   1       14.01       17.64      1.98 o 
 -11  -2   1        3.40        0.22      0.66 o 
 -10  -2   1        3.76        2.65      1.32 o 
  -9  -2   1       55.83       57.10      1.98 o 
  -8  -2   1        9.83       10.05      0.44 o 
  -7  -2   1        0.23        0.15      0.25 o 
  -6  -2   1      144.86      139.10      1.43 o 
  -5  -2   1       30.84       27.98      0.42 o 
  -4  -2   1      285.62      261.71      2.34 o 
  -3  -2   1      698.07      753.37      7.11 o 
  -2  -2   1     3492.55     3706.96    201.14 o 
  -1  -2   1      453.28      455.61      5.61 o 
   0  -2   1       23.69       22.57      0.28 o 
   1  -2   1      157.22      156.65      1.76 o 
   2  -2   1       52.59       44.99      0.73 o 
   3  -2   1      166.45      171.68      5.60 o 
   4  -2   1      474.69        8.82      0.88 o 
   5  -2   1        0.50        1.98      0.66 o 
   6  -2   1       21.77       24.03      1.32 o 
   7  -2   1       52.25       47.18      1.98 o 
   8  -2   1       29.57       93.92      4.85 o 
   9  -2   1       17.20       18.96      1.76 o 
  10  -2   1        0.01       10.36      1.76 o 
 -11  -1   1       10.56       10.58      1.32 o 
 -10  -1   1        2.08        1.98      0.88 o 
  -9  -1   1       17.66       16.45      0.69 o 
  -8  -1   1        2.44        3.60      0.88 o 
  -7  -1   1        8.82        7.22      0.41 o 
  -6  -1   1       19.86       25.12      0.53 o 
  -5  -1   1      165.45      169.36      1.71 o 
  -4  -1   1       14.43       12.30      0.37 o 
  -3  -1   1       96.77       84.48      1.11 o 
  -2  -1   1      869.91      912.81      8.62 o 
  -1  -1   1       56.61       47.65      0.45 o 
   1  -1   1     5551.77     6061.10    161.16 o 
   2  -1   1      623.05      600.77     11.02 o 
   3  -1   1      796.39      806.47     15.87 o 
   4  -1   1      294.77      282.64      5.51 o 
   5  -1   1       81.76       69.89      1.76 o 
   6  -1   1        0.55        1.32      0.66 o 
   7  -1   1       33.88       37.04      2.43 o 
   8  -1   1       28.99       29.32      1.54 o 
   9  -1   1        0.85        0.66      0.88 o 
  10  -1   1        9.47       23.37      3.09 o 
  11  -1   1        7.44       -0.22      1.10 o 
 -11   0   1        0.06        0.22      1.54 o 
 -10   0   1        2.38        0.44      0.88 o 
  -9   0   1       23.70       22.72      0.77 o 
  -8   0   1        0.57        0.28      0.40 o 
  -7   0   1        0.40        0.88      0.38 o 
  -6   0   1      227.09      224.72      2.85 o 
  -5   0   1       82.31       84.92      1.04 o 
  -4   0   1      411.35      432.87      4.75 o 
  -3   0   1      484.37      500.08      6.82 o 
  -2   0   1     2568.39     2785.83     37.41 o 
  -1   0   1      436.04      391.99      6.17 o 
   2   0   1     1050.13     1042.15     19.18 o 
   3   0   1     1421.11     1497.40     22.06 o 
   4   0   1      271.89      233.89      5.51 o 
   5   0   1       15.56       12.95      0.41 o 
   6   0   1        2.35        1.32      1.32 o 
   7   0   1       50.04       49.16      1.76 o 
   8   0   1        2.62        2.87      0.88 o 
   9   0   1       16.18       18.96      2.20 o 
  10   0   1       11.14       12.57      1.32 o 
  11   0   1        9.10        9.26      1.54 o 
 -10   1   1       10.60       13.67      1.76 o 
  -9   1   1       29.23       26.12      0.79 o 
  -8   1   1        1.26        0.88      0.36 o 
  -7   1   1       28.92       29.33      0.69 o 
  -6   1   1       70.36       71.17      1.05 o 
  -5   1   1      189.94      188.61      2.17 o 
  -4   1   1       93.27      106.65      1.17 o 
  -3   1   1      529.61      578.76     25.21 o 
  -2   1   1        0.98        5.51      1.65 o 
  -1   1   1       12.96       11.27      1.21 o 
   1   1   1     2153.83     2142.89     33.18 o 
   2   1   1     1559.30     1748.97     36.60 o 
   3   1   1       45.64       34.54      3.53 o 
   4   1   1     1563.41     1648.31     25.80 o 
   5   1   1        8.37       10.70      0.47 o 
   6   1   1       86.23       83.92      1.22 o 
   7   1   1      135.86      138.28      3.09 o 
   8   1   1       43.86       44.49      2.54 o 
   9   1   1       15.01       15.21      1.98 o 
  10   1   1       12.03       12.79      1.32 o 
  11   1   1        8.11        9.92      1.32 o 
 -10   2   1       35.84       35.05      2.65 o 
  -9   2   1        2.08        4.63      1.32 o 
  -8   2   1       21.75       21.63      1.19 o 
  -7   2   1        0.07        0.13      0.23 o 
  -6   2   1       65.24       66.19      1.07 o 
  -5   2   1       44.41       46.07      0.72 o 
  -4   2   1      600.62      639.65     11.13 o 
  -3   2   1       17.65       20.50      0.85 o 
  -2   2   1     1208.79     1385.68     20.73 o 
  -1   2   1        2.65        2.57      0.22 o 
   0   2   1       42.93       42.38      0.69 o 
   1   2   1      269.74      246.66      3.64 o 
   2   2   1      146.89      124.01      1.25 o 
   3   2   1      104.76       91.75      1.06 o 
   4   2   1       29.94       32.94      0.41 o 
   5   2   1        1.00        0.11      0.31 o 
   6   2   1       17.38       15.44      0.47 o 
   7   2   1      444.49      492.08      7.39 o 
   8   2   1        0.11        0.66      0.39 o 
   9   2   1        0.88        0.72      0.53 o 
  10   2   1        1.62        1.98      0.88 o 
  11   2   1        0.38       -0.47      0.53 o 
  -9   3   1       13.19       12.35      1.76 o 
  -8   3   1       27.44       27.02      1.47 o 
  -7   3   1        4.25        3.99      0.21 o 
  -6   3   1       33.27       29.88      0.86 o 
  -5   3   1       34.68       34.72      0.55 o 
  -4   3   1      460.24      454.85      6.78 o 
  -3   3   1      945.09      943.75     14.19 o 
  -2   3   1      137.20      143.08      2.03 o 
  -1   3   1      331.41      319.83      4.04 o 
   0   3   1       28.86       31.20      0.47 o 
   1   3   1       43.77       35.80      1.76 o 
   2   3   1       74.71       69.84      1.32 o 
   3   3   1      420.42      423.12     16.09 o 
   4   3   1       39.38       40.86      0.43 o 
   5   3   1       88.55       99.54      1.06 o 
   6   3   1       68.81       65.91      1.04 o 
   7   3   1      101.05      105.75      1.40 o 
   8   3   1        0.09        0.08      0.28 o 
   9   3   1        7.26        7.26      0.48 o 
  10   3   1        0.25        0.04      0.29 o 
  11   3   1        6.19        4.42      0.62 o 
  -9   4   1       12.39       15.65      1.98 o 
  -8   4   1       17.50       12.29      7.17 o 
  -7   4   1        1.90        2.35      0.49 o 
  -6   4   1        2.66        4.01      0.38 o 
  -5   4   1       28.27       26.42      1.43 o 
  -4   4   1       79.48       71.93      2.20 o 
  -3   4   1      379.25      369.10      5.62 o 
  -2   4   1        1.25        7.99      3.86 o 
  -1   4   1      493.47      546.32     10.36 o 
   0   4   1      525.25      517.82      6.78 o 
   1   4   1      706.65      738.02      9.73 o 
   2   4   1     1516.15     1685.41     41.01 o 
   3   4   1       11.44       11.24      0.19 o 
   4   4   1      368.61      386.43      7.17 o 
   5   4   1       15.53       18.64      0.34 o 
   6   4   1      366.75      388.71      4.41 o 
   7   4   1        2.91        3.08      0.28 o 
   8   4   1       45.12       43.47      0.91 o 
   9   4   1       26.26       24.74      0.66 o 
  10   4   1        2.97        2.34      0.45 o 
  11   4   1        1.39        1.32      0.41 o 
  -9   5   1        2.85        2.87      2.43 o 
  -8   5   1        6.88        5.95      1.54 o 
  -7   5   1       20.30       19.18      1.40 o 
  -6   5   1        4.34        6.34      0.41 o 
  -5   5   1       70.22       52.69     22.60 o 
  -4   5   1      226.07      218.68      3.95 o 
  -3   5   1       18.37       10.16      1.54 o 
  -2   5   1        7.11        5.96      0.47 o 
  -1   5   1      555.83      559.30      8.10 o 
   0   5   1      372.47      370.52      4.98 o 
   1   5   1        2.78        2.38      0.20 o 
   2   5   1      190.10      232.04      2.65 o 
   3   5   1      565.82      626.41     17.86 o 
   4   5   1       97.84      108.09      1.43 o 
   5   5   1       13.01       14.52      0.31 o 
   6   5   1        9.66       12.51      0.36 o 
   7   5   1        5.79        6.66      0.53 o 
   8   5   1       10.04        8.84      0.42 o 
   9   5   1        0.42        0.33      0.28 o 
  10   5   1        0.31        0.14      0.28 o 
  11   5   1        7.47        7.17      0.43 o 
  -8   6   1        0.01       -0.22      1.10 o 
  -7   6   1       31.46       43.83      9.04 o 
  -6   6   1       16.90       19.18      1.40 o 
  -5   6   1        0.03       -0.11      0.62 o 
  -4   6   1        2.75        0.88      0.62 o 
  -3   6   1       45.07       52.12      1.32 o 
  -2   6   1        5.75        5.99      0.57 o 
  -1   6   1      433.34      449.22      6.47 o 
   0   6   1       42.44       49.26      1.65 o 
   1   6   1       72.22       72.10      0.94 o 
   2   6   1       79.01       92.51      0.98 o 
   3   6   1      120.72      116.26      2.43 o 
   4   6   1       70.71       72.98      0.81 o 
   5   6   1       38.77       39.86      0.95 o 
   6   6   1        0.29        0.19      0.15 o 
   7   6   1        3.86        4.69      0.30 o 
   8   6   1        4.49        5.26      0.19 o 
   9   6   1       17.03       16.96      0.88 o 
  10   6   1        0.55        0.16      0.15 o 
  11   6   1        0.16       -0.44      1.32 o 
  -7   7   1        0.00       -0.22      1.10 o 
  -6   7   1        3.91        3.31      1.13 o 
  -5   7   1        0.92        1.76      1.10 o 
  -4   7   1        9.27       11.91      1.54 o 
  -3   7   1       70.98       71.05      2.12 o 
  -2   7   1        0.55        0.33      0.47 o 
  -1   7   1       52.40       54.04      1.65 o 
   0   7   1       41.58       39.57      1.09 o 
   1   7   1        5.58        6.29      0.31 o 
   2   7   1       25.48       25.15      0.48 o 
   3   7   1      131.89      116.82      1.26 o 
   4   7   1        0.52        0.66      1.10 o 
   5   7   1       29.99       30.42      1.54 o 
   6   7   1      166.92      168.44      4.63 o 
   7   7   1       29.26       31.97      1.98 o 
   8   7   1       37.75       33.40      4.08 o 
   9   7   1        9.45        8.60      1.32 o 
  10   7   1        0.54       -0.44      0.88 o 
  11   7   1        0.62        0.22      0.88 o 
  -6   8   1        0.90        0.66      1.10 o 
  -5   8   1        1.58        2.53      0.38 o 
  -4   8   1        0.02       -0.04      0.20 o 
  -3   8   1        8.94        7.94      0.50 o 
  -2   8   1       48.62       42.97      1.47 o 
  -1   8   1       12.14       11.84      0.51 o 
   0   8   1      271.62      236.23      3.07 o 
   1   8   1      148.98      146.30      1.97 o 
   2   8   1      823.46      772.67     14.17 o 
   3   8   1       32.69       32.55      0.69 o 
   4   8   1       18.54       18.96      1.54 o 
   5   8   1       11.18        8.16      1.98 o 
   6   8   1        6.01        8.16      1.32 o 
   7   8   1        6.12        8.38      1.32 o 
   8   8   1       25.19       25.13      1.98 o 
   9   8   1       10.40       10.36      1.76 o 
  10   8   1        0.48        0.00      1.32 o 
  -5   9   1        0.04        0.00      1.32 o 
  -4   9   1        9.72        8.35      0.54 o 
  -3   9   1       20.50       18.94      0.66 o 
  -2   9   1        2.83        1.83      0.45 o 
  -1   9   1       22.54       21.64      0.83 o 
   0   9   1       31.11       28.94      0.82 o 
   1   9   1       97.62      103.56      1.52 o 
   2   9   1      218.00      196.22      4.47 o 
   3   9   1        1.05        0.69      0.22 o 
   4   9   1       73.17       78.49      2.87 o 
   5   9   1        5.30        7.50      1.32 o 
   6   9   1        9.67        8.38      1.54 o 
   7   9   1       39.11       39.90      2.43 o 
   8   9   1        9.94       11.91      1.76 o 
   9   9   1       26.53       29.32      3.75 o 
  -4  10   1        5.80        0.00      0.88 o 
  -3  10   1        2.67        1.08      0.77 o 
  -2  10   1       15.62       15.75      0.80 o 
  -1  10   1       13.02       16.39      0.71 o 
   0  10   1       22.89       21.66      0.67 o 
   1  10   1       76.11       71.41      1.19 o 
   2  10   1       27.38       31.75      1.54 o 
   3  10   1       61.95       54.80      4.63 o 
   4  10   1       26.62       31.31      3.31 o 
   5  10   1        0.07        0.66      1.10 o 
   6  10   1        1.88        0.22      1.54 o 
   7  10   1        0.43        0.44      1.10 o 
   8  10   1        0.04       -0.44      1.10 o 
  -2  11   1        4.59        5.30      3.20 o 
  -1  11   1        0.96        0.44      0.47 o 
   0  11   1        0.14       -0.04      0.37 o 
   1  11   1        4.12        1.56      1.65 o 
   2  11   1        0.05        0.04      0.37 o 
   3  11   1        1.13        0.44      1.32 o 
   4  11   1       13.42       12.13      1.54 o 
   5  11   1        3.18        4.63      1.32 o 
   6  11   1        1.36        1.32      1.32 o 
   7  11   1        0.00        0.44      1.10 o 
   8  11   1        0.05        0.44      1.10 o 
   0  12   1        8.28       12.09      1.21 o 
   1  12   1       19.33       24.47      1.76 o 
   2  12   1        0.61       -0.22      0.88 o 
   3  12   1        5.81        8.38      1.54 o 
   4  12   1        1.58        2.87      1.32 o 
   5  12   1        1.88        1.76      1.32 o 
   6  12   1        1.12        1.32      1.32 o 
  -5 -12   2        0.64        2.20      1.32 o 
  -4 -12   2        0.07        0.88      1.10 o 
  -3 -12   2       20.23       26.46      3.09 o 
  -2 -12   2        1.87        0.22      1.32 o 
  -1 -12   2        0.78        0.00      1.10 o 
   0 -12   2        2.43        3.75      1.54 o 
  -7 -11   2       11.62       16.76      3.31 o 
  -6 -11   2        6.42        6.39      1.76 o 
  -5 -11   2        3.73        4.41      1.54 o 
  -4 -11   2        0.00       -0.22      1.54 o 
  -3 -11   2        3.66        5.51      1.32 o 
  -2 -11   2        0.01        0.22      0.88 o 
  -1 -11   2        0.12        0.11      0.29 o 
   0 -11   2       25.88       28.43      0.98 o 
   1 -11   2        0.84        0.44      0.62 o 
   2 -11   2        0.56        0.13      0.37 o 
  -8 -10   2        0.25        0.00      0.88 o 
  -7 -10   2        7.38        6.61      2.65 o 
  -6 -10   2       18.56       20.50      2.20 o 
  -5 -10   2        0.13        1.32      1.98 o 
  -4 -10   2       48.69       50.71      2.65 o 
  -3 -10   2       13.06       14.55      1.54 o 
  -2 -10   2       49.35       43.27      1.68 o 
  -1 -10   2        1.02        1.19      0.29 o 
   0 -10   2        0.32        0.93      0.37 o 
   1 -10   2       14.32       18.74      1.10 o 
   2 -10   2        0.00        0.04      0.37 o 
   3 -10   2        1.87        1.32      0.39 o 
   4 -10   2       10.27       13.01      1.32 o 
  -9  -9   2        5.74        5.51      1.54 o 
  -8  -9   2        7.39        8.60      1.54 o 
  -7  -9   2       14.76       15.65      3.09 o 
  -6  -9   2       34.29       40.57      2.43 o 
  -5  -9   2       20.09       26.68      3.31 o 
  -4  -9   2       48.66       52.25      2.65 o 
  -3  -9   2       77.81       83.12      2.87 o 
  -2  -9   2      149.80      144.63      2.70 o 
  -1  -9   2       10.06       11.05      0.48 o 
   0  -9   2      143.99      135.19      2.32 o 
   1  -9   2        0.58        0.55      0.62 o 
   2  -9   2        4.40        5.77      0.66 o 
   3  -9   2        6.03        7.77      0.69 o 
   4  -9   2        4.64        3.09      0.88 o 
   5  -9   2        1.00        0.88      1.76 o 
 -10  -8   2        1.01        2.20      1.32 o 
  -9  -8   2        3.35        4.19      1.32 o 
  -8  -8   2       24.19       26.02      1.98 o 
  -7  -8   2        1.85        1.98      1.10 o 
  -6  -8   2        6.71        9.04      1.32 o 
  -5  -8   2       35.55       35.50      3.09 o 
  -4  -8   2       99.95      110.23      3.53 o 
  -3  -8   2       63.11       62.83      2.20 o 
  -2  -8   2      128.07      123.90      1.29 o 
  -1  -8   2        1.76        1.02      0.28 o 
   0  -8   2      219.24      202.48      3.17 o 
   1  -8   2      174.08      154.64      2.70 o 
   2  -8   2       11.33       12.48      0.69 o 
   3  -8   2       21.88       16.21      0.66 o 
   4  -8   2        2.50        1.81      0.42 o 
   5  -8   2        7.05        3.75      1.10 o 
   6  -8   2        9.02       11.46      1.54 o 
 -10  -7   2        4.49        0.22      0.88 o 
  -9  -7   2        2.40        1.98      1.76 o 
  -8  -7   2       18.60       18.74      1.54 o 
  -7  -7   2       20.14       22.93      1.54 o 
  -6  -7   2        4.36        4.85      1.10 o 
  -5  -7   2       13.53       15.21      1.32 o 
  -4  -7   2       37.68       36.16      1.54 o 
  -3  -7   2       52.47       58.42      1.98 o 
  -2  -7   2       45.98       38.72      0.49 o 
  -1  -7   2       11.26        9.47      0.34 o 
   0  -7   2       95.74       93.33      1.47 o 
   1  -7   2      114.34       92.23      1.75 o 
   2  -7   2       71.77       68.97      1.32 o 
   3  -7   2      431.87      397.16      6.35 o 
   4  -7   2       29.22       23.11      0.77 o 
   5  -7   2        1.35        1.98      0.88 o 
   6  -7   2        0.37        0.44      0.88 o 
   7  -7   2        0.30       -1.32      1.32 o 
 -11  -6   2        0.47        0.22      0.66 o 
 -10  -6   2        1.38       -0.22      0.66 o 
  -9  -6   2        0.09        0.09      0.15 o 
  -8  -6   2       15.53       13.07      0.43 o 
  -7  -6   2       85.63       77.20      3.99 o 
  -6  -6   2        7.33        6.61      1.10 o 
  -5  -6   2       23.82       23.81      1.32 o 
  -4  -6   2       36.76       44.31      1.76 o 
  -3  -6   2       11.27       13.89      0.88 o 
  -2  -6   2      197.45      202.92      2.04 o 
  -1  -6   2       68.99       66.27      0.83 o 
   0  -6   2      158.65      161.58      2.76 o 
   1  -6   2        4.55        3.45      0.33 o 
   2  -6   2        0.58        1.38      0.37 o 
   3  -6   2       82.58       79.11      1.38 o 
   4  -6   2       99.45      103.43      1.67 o 
   5  -6   2      192.97      181.44      4.85 o 
   7  -6   2        8.01        9.70      1.54 o 
   8  -6   2        8.17       11.46      2.87 o 
 -11  -5   2        0.01        0.22      0.47 o 
 -10  -5   2        0.20        0.09      0.30 o 
  -9  -5   2        0.14        0.06      0.21 o 
  -8  -5   2       15.09       15.21      0.62 o 
  -7  -5   2       39.17       41.48      1.20 o 
  -6  -5   2        8.72        8.43      0.22 o 
  -5  -5   2        0.52        0.64      0.66 o 
  -4  -5   2       92.78       95.34      1.91 o 
  -3  -5   2      389.56      386.15      5.61 o 
  -2  -5   2       62.95       66.24      0.58 o 
  -1  -5   2      341.40      359.87      3.71 o 
   0  -5   2     1032.92     1120.04     16.52 o 
   1  -5   2       10.31        9.41      0.37 o 
   2  -5   2       34.92       30.87      0.57 o 
   3  -5   2      153.56      159.76      3.75 o 
   4  -5   2      375.80      362.25      4.97 o 
   5  -5   2      385.35      389.79     10.80 o 
   6  -5   2       55.64       53.35      2.43 o 
   7  -5   2       13.38       15.43      2.65 o 
   8  -5   2       24.85       25.79      2.20 o 
   9  -5   2        2.16       10.80      3.09 o 
 -11  -4   2        0.33        0.00      0.44 o 
 -10  -4   2        0.17       -0.13      0.37 o 
  -9  -4   2       14.23       15.16      0.83 o 
  -8  -4   2        3.94        2.84      0.41 o 
  -7  -4   2       36.07       38.81      0.78 o 
  -6  -4   2       19.70       22.70      0.58 o 
  -5  -4   2      319.38      320.46      7.16 o 
  -4  -4   2      677.46      714.27     13.81 o 
  -3  -4   2       15.53       18.57      0.32 o 
  -2  -4   2        0.34        0.37      0.14 o 
  -1  -4   2       12.63       11.27      0.17 o 
   0  -4   2      287.94      334.13      4.52 o 
   1  -4   2      119.38      126.22      1.85 o 
   2  -4   2        7.73        5.93      0.21 o 
   3  -4   2        7.26        6.17      0.22 o 
   4  -4   2      118.13      119.49      2.87 o 
   5  -4   2      126.10      126.11      3.31 o 
   6  -4   2       16.04       17.64      1.76 o 
   7  -4   2       33.44       31.75      1.98 o 
   8  -4   2       21.87       53.57      4.19 o 
   9  -4   2        0.01       -0.44      1.10 o 
 -11  -3   2        0.87        1.10      0.66 o 
 -10  -3   2        0.94        0.66      0.66 o 
  -9  -3   2        8.53        9.04      0.62 o 
  -8  -3   2       17.68       17.88      0.67 o 
  -7  -3   2        3.44        2.84      0.32 o 
  -6  -3   2       38.60       37.90      0.58 o 
  -5  -3   2       15.09       14.72      0.51 o 
  -4  -3   2     1251.06     1415.59     18.39 o 
  -3  -3   2     1003.40     1161.81     24.22 o 
  -2  -3   2      206.46      188.31      1.66 o 
  -1  -3   2      531.68      538.50     11.04 o 
   0  -3   2      849.42      926.42     10.39 o 
   1  -3   2      131.84      122.64      1.18 o 
   2  -3   2       92.28      104.68      2.09 o 
   3  -3   2      488.94      372.76     74.30 o 
   4  -3   2       58.22       53.13      1.54 o 
   5  -3   2      199.24      198.86      4.63 o 
   6  -3   2      578.74      540.59     12.57 o 
   7  -3   2        5.86        5.07      1.32 o 
   8  -3   2       77.35       72.75      3.31 o 
   9  -3   2        0.00       17.86      3.09 o 
  10  -3   2        4.74        6.17      1.54 o 
 -11  -2   2        0.00        0.22      0.66 o 
 -10  -2   2        1.01        0.61      0.57 o 
  -9  -2   2       33.20       33.38      1.00 o 
  -8  -2   2        0.72        0.61      0.34 o 
  -7  -2   2       10.03       11.27      0.42 o 
  -6  -2   2        0.00        0.04      0.14 o 
  -5  -2   2       83.16       89.59      1.43 o 
  -4  -2   2        0.67        0.89      0.14 o 
  -3  -2   2       68.33       76.37      0.77 o 
  -2  -2   2      338.04      313.90      7.06 o 
  -1  -2   2     1570.07     1618.78     16.79 o 
   0  -2   2       93.71       91.72      0.89 o 
   1  -2   2      391.93      377.16     11.24 o 
   2  -2   2      567.99      566.03     75.62 o 
   3  -2   2      549.00      537.94     10.36 o 
   4  -2   2      236.95      244.06      4.85 o 
   5  -2   2        8.47        9.26      0.88 o 
   6  -2   2       10.73       12.13      1.10 o 
   7  -2   2        7.62       10.14      1.32 o 
   8  -2   2      177.07      199.08      7.50 o 
   9  -2   2       41.43       47.84      2.65 o 
  10  -2   2        1.13        0.44      1.10 o 
 -11  -1   2        4.84        0.00      0.66 o 
 -10  -1   2        1.45        1.41      0.39 o 
  -9  -1   2       26.03       23.05      0.85 o 
  -8  -1   2        0.19        0.42      0.34 o 
  -7  -1   2       12.12       10.24      0.49 o 
  -6  -1   2       23.23       19.79      0.51 o 
  -5  -1   2        3.19        3.10      0.29 o 
  -4  -1   2      669.08      719.81      7.89 o 
  -3  -1   2       61.60       65.42      1.23 o 
  -2  -1   2    51539.37    55190.28   1298.43 o 
  -1  -1   2       68.42       70.22      0.92 o 
   0  -1   2      179.78      150.18      1.91 o 
   1  -1   2       27.08       28.49      0.44 o 
   2  -1   2        8.62        7.72      0.22 o 
   3  -1   2     1371.41     1452.66     31.31 o 
   4  -1   2      280.12      295.65      6.39 o 
   5  -1   2      106.75      103.18      3.09 o 
   6  -1   2       57.80       53.57      1.76 o 
   7  -1   2       43.91       50.27      1.76 o 
   8  -1   2       20.57       25.35      1.54 o 
   9  -1   2       61.59       68.12      2.65 o 
  10  -1   2        3.21        2.20      1.98 o 
  11  -1   2        9.55        8.60      1.54 o 
 -11   0   2        0.03        0.00      1.32 o 
 -10   0   2        3.03        2.85      1.65 o 
  -9   0   2        5.42        6.00      0.58 o 
  -8   0   2       40.89       43.53      1.02 o 
  -7   0   2       31.29       36.40      0.78 o 
  -6   0   2       75.85       77.90      1.23 o 
  -5   0   2       93.32       98.53      1.26 o 
  -4   0   2      178.10      203.95      2.65 o 
  -3   0   2       42.82       34.32      0.51 o 
  -2   0   2    25048.49    27543.03    771.50 o 
  -1   0   2      893.23      899.37     15.65 o 
   0   0   2     1252.46     1363.36     18.94 o 
   1   0   2        0.17        0.44      0.16 o 
   2   0   2     2203.62     2256.49     50.49 o 
   4   0   2      312.60      273.23      3.49 o 
   5   0   2     1022.36     1164.46     34.06 o 
   6   0   2       14.61       14.55      0.39 o 
   7   0   2       31.84       32.85      1.32 o 
   8   0   2        1.04        1.32      0.88 o 
   9   0   2       32.95       31.75      2.87 o 
  10   0   2        3.09        0.22      0.88 o 
  11   0   2       23.94       25.57      1.98 o 
 -10   1   2       30.79       35.05      2.43 o 
  -9   1   2        4.41        2.99      0.38 o 
  -8   1   2       27.16       24.05      1.10 o 
  -7   1   2       11.53       11.37      0.65 o 
  -6   1   2      130.43      141.13      1.84 o 
  -5   1   2       72.96       80.10      1.23 o 
  -4   1   2        5.94        5.75      0.38 o 
  -3   1   2       12.84       16.76      0.66 o 
  -2   1   2      138.01      114.67      1.87 o 
  -1   1   2     5197.22     5627.24    107.45 o 
   0   1   2     2102.96     2241.88     34.92 o 
   1   1   2     3084.85     3181.77     53.14 o 
   2   1   2        3.55        3.09      0.16 o 
   3   1   2        0.17        0.88      0.44 o 
   4   1   2      204.42      210.51      3.64 o 
   5   1   2       81.46       69.67      1.06 o 
   6   1   2        1.75        1.37      0.20 o 
   7   1   2        9.82       11.12      0.44 o 
   8   1   2       11.22        9.45      0.44 o 
   9   1   2       18.56       21.61      1.54 o 
  10   1   2       55.25       60.97      1.87 o 
  11   1   2       14.01       12.57      1.54 o 
 -10   2   2       21.54       22.27      2.20 o 
  -9   2   2       46.14       50.64      1.94 o 
  -8   2   2        5.98        6.14      0.42 o 
  -7   2   2       21.14       20.81      0.60 o 
  -6   2   2       24.23       25.13      0.55 o 
  -5   2   2        0.14        0.11      0.18 o 
  -4   2   2      309.46      287.45      4.28 o 
  -3   2   2       75.62       72.31      1.54 o 
  -2   2   2      821.42      872.77     12.32 o 
  -1   2   2       93.38       73.09      0.94 o 
   0   2   2      366.53      333.15      4.13 o 
   1   2   2     4304.89     4482.69     80.98 o 
   2   2   2      972.90      909.81     12.16 o 
   3   2   2      302.33      286.84      3.51 o 
   4   2   2       25.34       22.17      0.55 o 
   5   2   2       60.01       54.08      0.71 o 
   6   2   2      289.83      282.21      3.30 o 
   7   2   2        4.64        3.71      0.37 o 
   8   2   2       27.54       27.99      0.64 o 
   9   2   2        0.43        0.25      0.32 o 
  10   2   2       29.09       26.41      0.73 o 
  11   2   2       10.92       12.35      1.32 o 
 -10   3   2        0.00        0.22      1.10 o 
  -9   3   2       11.08       11.27      1.32 o 
  -8   3   2       19.89       21.24      1.63 o 
  -7   3   2        1.46        1.48      0.27 o 
  -6   3   2       22.95       24.61      0.69 o 
  -5   3   2        3.07        3.54      0.62 o 
  -4   3   2      626.23      607.98      9.35 o 
  -3   3   2        2.33        3.37      0.57 o 
  -2   3   2       83.58       87.53      1.25 o 
  -1   3   2      322.65      295.13     22.16 o 
   0   3   2      733.64      748.05      9.98 o 
   1   3   2        1.32        1.54      0.16 o 
   2   3   2       26.68       20.50      0.37 o 
   3   3   2      201.97      175.51      2.10 o 
   4   3   2       17.44       17.78      0.37 o 
   5   3   2       49.80       47.79      0.71 o 
   6   3   2      221.45      218.21      2.67 o 
   7   3   2        0.68        0.83      0.28 o 
   8   3   2       27.14       31.39      0.64 o 
   9   3   2        0.25        0.07      0.25 o 
  10   3   2        9.38       10.58      0.50 o 
  11   3   2        0.11        0.04      0.37 o 
  -9   4   2       29.44       24.82     12.90 o 
  -8   4   2       15.38       14.40      1.32 o 
  -7   4   2       18.92       17.13      1.37 o 
  -6   4   2        6.81        7.68      0.57 o 
  -5   4   2       33.66       32.08      1.09 o 
  -4   4   2      297.93      278.39      4.71 o 
  -3   4   2      300.00      291.69      4.58 o 
  -2   4   2       89.13       81.37      1.40 o 
  -1   4   2      594.42      604.95      8.49 o 
   0   4   2       51.37       56.04      1.10 o 
   1   4   2     1255.74     1522.91     22.76 o 
   2   4   2       61.47       54.03      1.32 o 
   3   4   2      520.91      609.02      7.86 o 
   4   4   2      280.64      329.26      4.23 o 
   5   4   2       34.04       32.15      0.57 o 
   6   4   2        0.21        0.14      0.19 o 
   7   4   2        1.69        2.00      0.32 o 
   8   4   2        2.64        2.74      0.28 o 
   9   4   2        0.09        0.00      0.28 o 
  10   4   2        0.55        0.35      0.29 o 
  11   4   2        5.96        5.27      0.69 o 
  -8   5   2        3.00        4.41      1.16 o 
  -7   5   2       62.83       58.97      3.51 o 
  -6   5   2        0.00        0.00      0.21 o 
  -5   5   2       71.93       72.35      6.28 o 
  -4   5   2       12.15       11.68      0.78 o 
  -3   5   2       51.24       47.22      1.32 o 
  -2   5   2        6.15        5.89      0.55 o 
  -1   5   2       78.55       73.98      2.31 o 
   0   5   2       15.48        7.79      2.31 o 
   1   5   2      140.10      134.60      1.71 o 
   2   5   2        6.16        7.72      0.31 o 
   3   5   2      446.25      569.40      7.28 o 
   4   5   2       27.03       27.48      0.35 o 
   5   5   2      191.09      168.66      2.38 o 
   6   5   2       72.08       74.60      0.91 o 
   7   5   2        3.42        3.54      0.30 o 
   8   5   2        5.20        4.99      0.38 o 
   9   5   2        2.71        3.06      0.34 o 
  10   5   2       49.29       47.82      1.07 o 
  11   5   2       19.77       16.35      1.22 o 
  -8   6   2        4.50        3.35      1.47 o 
  -7   6   2       85.02       84.69      2.72 o 
  -6   6   2        6.15        8.23      1.16 o 
  -5   6   2       14.47       15.03      1.36 o 
  -4   6   2        1.05        1.43      0.62 o 
  -3   6   2        5.63        7.55      0.78 o 
  -2   6   2        5.38        6.37      0.73 o 
  -1   6   2       49.49       51.17      1.40 o 
   0   6   2      675.33      682.11     28.33 o 
   1   6   2        1.38        0.88      0.31 o 
   2   6   2       42.92       48.50      2.65 o 
   3   6   2        9.76       10.36      0.31 o 
   4   6   2       86.98       78.04      0.86 o 
   5   6   2       53.12       58.53      1.10 o 
   6   6   2        3.69        4.62      0.19 o 
   7   6   2        0.58        0.47      0.28 o 
   8   6   2        1.32        1.40      0.24 o 
   9   6   2       23.25       24.54      0.87 o 
  10   6   2       39.69       37.48      0.96 o 
  11   6   2       32.55       35.27      1.98 o 
  -7   7   2        0.67       -0.04      0.73 o 
  -6   7   2       17.51       19.72      2.31 o 
  -5   7   2       60.69       56.83      1.94 o 
  -4   7   2      291.47      276.99     10.80 o 
  -3   7   2       54.88       50.79      1.47 o 
  -2   7   2      194.16      187.96      3.31 o 
  -1   7   2       41.77       38.60      1.10 o 
   0   7   2       11.75       14.25      0.53 o 
   1   7   2      181.65      169.38      7.05 o 
   2   7   2      215.89      205.96      9.92 o 
   3   7   2       48.47       46.78      0.71 o 
   4   7   2      142.59      137.04      1.84 o 
   5   7   2       28.45       30.05      1.10 o 
   6   7   2        0.83        0.96      0.17 o 
   7   7   2       71.59       71.69      2.24 o 
   8   7   2       13.73       12.96      0.79 o 
   9   7   2       10.83       10.06      0.64 o 
  11   7   2        0.14        0.00      0.66 o 
  -6   8   2        0.00        0.00      0.62 o 
  -5   8   2        0.73        1.15      0.96 o 
  -4   8   2       31.96       32.56      1.32 o 
  -3   8   2       12.86       14.66      1.13 o 
  -2   8   2       40.27       41.83      1.47 o 
  -1   8   2        1.72        1.60      0.57 o 
   0   8   2       83.89       80.27      1.56 o 
   1   8   2        2.67        1.35      0.53 o 
   2   8   2      262.39      258.50      3.59 o 
   3   8   2      226.38      216.51      2.80 o 
   4   8   2       25.39       26.48      0.68 o 
   5   8   2       37.76       65.70      3.75 o 
   6   8   2       53.44       51.15      2.43 o 
   7   8   2       35.14       37.70      2.20 o 
   8   8   2        0.00        0.00      0.66 o 
   9   8   2       29.88       30.42      2.20 o 
  -5   9   2        0.80        1.10      0.78 o 
  -4   9   2        1.04        0.56      0.41 o 
  -3   9   2        0.93        0.77      0.99 o 
  -2   9   2       18.80       14.51      0.85 o 
  -1   9   2        0.66        1.10      0.47 o 
   0   9   2        7.24        6.74      0.62 o 
   1   9   2       19.53       15.37      0.59 o 
   2   9   2        6.06        7.81      0.54 o 
   3   9   2       11.40        9.30      0.46 o 
   4   9   2        7.14        9.30      0.30 o 
   5   9   2       27.04       24.47      1.76 o 
   6   9   2        0.00       -1.32      1.76 o 
   7   9   2        8.34        7.50      1.54 o 
   8   9   2        3.74        3.53      1.32 o 
   9   9   2       16.49       14.77      1.98 o 
  -4  10   2        5.24        0.00      0.62 o 
  -3  10   2        0.15       -0.07      0.38 o 
  -2  10   2        8.51        6.45      1.81 o 
  -1  10   2        0.18        0.59      0.38 o 
   0  10   2        1.64        2.35      0.41 o 
   1  10   2        0.66        0.21      0.35 o 
   2  10   2        2.91        2.62      0.34 o 
   3  10   2       94.29       97.74      3.20 o 
   4  10   2       25.06       21.04      0.99 o 
   5  10   2       64.66       78.71      3.31 o 
   6  10   2       11.11       13.67      1.76 o 
   7  10   2        0.06       -0.66      1.10 o 
   8  10   2        2.87        3.31      1.32 o 
  -2  11   2        0.49        0.34      0.41 o 
  -1  11   2       36.54       45.26      1.10 o 
   0  11   2        0.05       -0.06      0.28 o 
   1  11   2        0.30        0.03      0.28 o 
   2  11   2        0.00        0.13      0.29 o 
   3  11   2        2.32        3.75      1.10 o 
   4  11   2        1.18        2.87      1.10 o 
   5  11   2        0.33        0.22      1.54 o 
   6  11   2        9.51       11.91      1.76 o 
   7  11   2        1.31        0.88      1.98 o 
   8  11   2        1.09        1.10      1.32 o 
   0  12   2       10.62       14.58      1.16 o 
   1  12   2       18.77       24.57      2.54 o 
   2  12   2        0.63        0.22      0.88 o 
   3  12   2        0.15        0.44      0.88 o 
   4  12   2        8.39        6.83      2.65 o 
   5  12   2       14.66       19.62      2.20 o 
   6  12   2       15.19       17.86      2.20 o 
  -5 -12   3        1.47        2.43      1.32 o 
  -4 -12   3        0.28       -0.44      1.54 o 
  -3 -12   3        1.77        0.22      1.54 o 
  -2 -12   3        0.09        0.22      1.32 o 
  -1 -12   3        3.18        0.44      1.32 o 
  -7 -11   3        7.67        8.16      1.76 o 
  -6 -11   3        8.31        9.92      1.76 o 
  -5 -11   3        1.27        0.88      1.10 o 
  -4 -11   3        3.85        3.75      1.32 o 
  -3 -11   3        3.81        0.00      0.88 o 
  -2 -11   3        2.07        0.00      0.66 o 
  -1 -11   3        0.13        0.02      0.20 o 
   0 -11   3        4.63        4.74      0.41 o 
   1 -11   3        7.76        9.94      0.73 o 
   2 -11   3       12.63       14.40      0.58 o 
  -8 -10   3        3.09        3.53      1.54 o 
  -7 -10   3        3.81        3.75      1.54 o 
  -6 -10   3      140.55      147.05      5.51 o 
  -5 -10   3       12.34       14.11      2.87 o 
  -4 -10   3       23.33       27.56      1.98 o 
  -3 -10   3        6.33        8.60      1.32 o 
  -2 -10   3       13.68       11.56      0.71 o 
  -1 -10   3       39.68       35.44      1.11 o 
   0 -10   3        1.15        0.74      0.28 o 
   1 -10   3        4.70        4.82      0.43 o 
   2 -10   3        6.03        6.22      0.45 o 
   3 -10   3        0.02        0.22      0.37 o 
   4 -10   3        2.42        1.98      1.10 o 
  -9  -9   3        2.32        1.98      1.32 o 
  -8  -9   3        3.91        4.19      1.32 o 
  -7  -9   3        7.95        7.72      2.43 o 
  -6  -9   3       65.69       72.09      3.31 o 
  -5  -9   3       38.76       41.01      3.53 o 
  -4  -9   3        9.96        8.60      1.32 o 
  -3  -9   3        0.16       -0.22      0.66 o 
  -2  -9   3       29.44       30.99      0.76 o 
  -1  -9   3        1.35        1.51      0.35 o 
   0  -9   3        7.63        8.43      0.41 o 
   1  -9   3       24.69       18.51      0.57 o 
   2  -9   3        4.99        4.75      0.66 o 
   3  -9   3        0.04        0.00      0.37 o 
   4  -9   3        7.51        7.05      1.98 o 
   5  -9   3        0.00        0.44      0.88 o 
 -10  -8   3        8.38        7.50      2.43 o 
  -9  -8   3        0.04       -0.22      0.88 o 
  -8  -8   3        1.09        1.10      1.10 o 
  -7  -8   3        3.96        3.97      1.10 o 
  -6  -8   3       15.24       14.33      1.54 o 
  -5  -8   3       40.47       40.57      1.98 o 
  -4  -8   3       15.32       12.79      1.32 o 
  -3  -8   3       59.55       65.26      2.20 o 
  -2  -8   3       72.01       73.89      1.71 o 
  -1  -8   3      105.27      106.80      1.44 o 
   0  -8   3       13.85       10.33      0.70 o 
   1  -8   3        2.29        4.37      0.55 o 
   2  -8   3        4.76        4.93      0.53 o 
   3  -8   3        6.52        5.83      0.39 o 
   4  -8   3        5.73        6.21      1.87 o 
   5  -8   3       39.32       45.86      2.20 o 
   6  -8   3        1.58        1.98      1.10 o 
 -10  -7   3        1.18        0.00      0.66 o 
  -9  -7   3        5.73        5.51      1.32 o 
  -8  -7   3        1.57        2.20      1.10 o 
  -7  -7   3        8.23        8.82      1.32 o 
  -6  -7   3       10.22        9.70      1.32 o 
  -5  -7   3        4.81        4.33      0.69 o 
  -4  -7   3        0.15        0.44      0.66 o 
  -3  -7   3      146.08      156.75      3.97 o 
  -2  -7   3        9.93        8.56      0.53 o 
  -1  -7   3        0.38        0.44      0.29 o 
   0  -7   3       46.41       45.41      0.90 o 
   1  -7   3      109.98      102.87      1.71 o 
   2  -7   3      162.63      154.68      2.54 o 
   3  -7   3       73.36      148.60      5.07 o 
   4  -7   3        3.53        3.01      0.39 o 
   5  -7   3        4.24        3.31      0.88 o 
   6  -7   3        1.26        1.32      1.76 o 
   7  -7   3       16.93       24.25      1.98 o 
 -10  -6   3        1.23        0.00      0.66 o 
  -9  -6   3        0.00        0.09      0.15 o 
  -8  -6   3       31.99       30.71      1.62 o 
  -7  -6   3        6.38        5.64      0.18 o 
  -6  -6   3      151.99      164.43      6.72 o 
  -5  -6   3        1.22        1.18      0.59 o 
  -4  -6   3       88.18       92.90      2.07 o 
  -3  -6   3       81.30       74.54      1.47 o 
  -2  -6   3        0.01        0.07      0.14 o 
  -1  -6   3      413.94      395.36      4.40 o 
   0  -6   3      126.98      124.43      1.44 o 
   1  -6   3      291.40      265.61      3.80 o 
   2  -6   3       17.05       19.07      0.62 o 
   3  -6   3        0.70        0.44      0.37 o 
   4  -6   3      141.37      130.02      1.98 o 
   5  -6   3       11.90        9.26      1.32 o 
   6  -6   3        8.49        7.50      1.32 o 
   7  -6   3       29.27       32.63      2.20 o 
   8  -6   3        0.32       -1.32      1.32 o 
 -10  -5   3       14.25       12.21      1.54 o 
  -9  -5   3        1.79        1.22      0.49 o 
  -8  -5   3       13.79       13.54      0.55 o 
  -7  -5   3       12.80       12.70      0.70 o 
  -6  -5   3        4.65        6.07      0.65 o 
  -5  -5   3        3.33        3.53      0.15 o 
  -4  -5   3       27.82       25.89      0.70 o 
  -3  -5   3       83.28       87.50      1.72 o 
  -2  -5   3       19.21       20.29      0.32 o 
  -1  -5   3      593.19      590.61      6.17 o 
   0  -5   3      868.00      865.94      8.87 o 
   1  -5   3        6.03        4.33      0.37 o 
   2  -5   3        5.96       10.65      0.37 o 
   3  -5   3        8.85       13.45      0.39 o 
   4  -5   3       77.18       85.76      2.65 o 
   5  -5   3       65.34       61.73      2.43 o 
   6  -5   3       82.09       82.90      3.09 o 
   7  -5   3        1.04       -1.32      1.32 o 
   8  -5   3       18.84       22.93      1.98 o 
   9  -5   3        2.77        2.20      1.32 o 
 -11  -4   3       11.85       11.24      0.88 o 
 -10  -4   3        0.45        0.66      0.37 o 
  -9  -4   3        1.37        1.17      0.34 o 
  -8  -4   3        0.04        0.25      0.32 o 
  -7  -4   3        5.56        5.13      0.33 o 
  -6  -4   3       38.74       44.47      0.63 o 
  -5  -4   3        4.37        4.89      0.27 o 
  -4  -4   3        0.36        1.44      0.35 o 
  -3  -4   3       67.08       66.94      0.68 o 
  -2  -4   3       85.31       79.59      1.11 o 
  -1  -4   3       17.91       16.46      1.28 o 
   0  -4   3      754.98      813.01      9.21 o 
   1  -4   3      122.58      146.62      1.35 o 
   2  -4   3      195.87      190.77      3.53 o 
   3  -4   3       10.32       10.38      0.77 o 
   4  -4   3        0.16        1.10      0.66 o 
   5  -4   3      202.91      205.70      6.17 o 
   6  -4   3      355.84      337.32      8.60 o 
   7  -4   3      170.07      179.02      5.51 o 
   8  -4   3       32.18       17.20      1.98 o 
   9  -4   3        2.46        3.97      1.32 o 
 -11  -3   3       10.02        9.70      1.76 o 
 -10  -3   3        3.68        2.98      0.59 o 
  -9  -3   3        1.86        1.54      0.47 o 
  -8  -3   3       14.78       14.38      0.54 o 
  -7  -3   3       14.64       14.02      0.42 o 
  -6  -3   3        7.28        6.12      0.32 o 
  -5  -3   3      143.67      158.40      2.64 o 
  -4  -3   3      133.41      161.83      1.64 o 
  -3  -3   3      529.40      562.27     15.08 o 
  -2  -3   3      384.89      408.06      7.18 o 
  -1  -3   3      623.76      641.88     13.46 o 
   0  -3   3       22.89       23.74      0.41 o 
   1  -3   3       77.88       78.98      1.00 o 
   2  -3   3      843.11      951.64     27.41 o 
   3  -3   3       76.05       67.02      1.76 o 
   4  -3   3      208.56      237.66      5.07 o 
   5  -3   3      154.77      148.60      3.75 o 
   6  -3   3      136.81      121.70      5.29 o 
   7  -3   3       44.57       42.33      2.20 o 
   8  -3   3       13.82       16.98      1.76 o 
   9  -3   3        0.01        0.66      1.10 o 
  10  -3   3        8.60       10.14      2.87 o 
 -11  -2   3        9.11        8.73      0.69 o 
 -10  -2   3        1.23        1.16      0.57 o 
  -9  -2   3        4.50        3.87      0.55 o 
  -8  -2   3        7.62        8.17      0.51 o 
  -7  -2   3       49.36       47.71      1.85 o 
  -6  -2   3        1.96        1.70      0.34 o 
  -5  -2   3       21.92       21.28      0.48 o 
  -4  -2   3       25.95       21.04      0.67 o 
  -3  -2   3       49.09       45.20      0.68 o 
  -2  -2   3       79.33       87.67      0.85 o 
  -1  -2   3      778.63      902.84      8.67 o 
   0  -2   3     1898.28     2056.74     22.77 o 
   1  -2   3     1206.93     1306.56     18.78 o 
   2  -2   3      118.39      114.56      1.38 o 
   3  -2   3        6.08        4.61      0.21 o 
   4  -2   3       56.37       66.80      1.76 o 
   5  -2   3        0.22        0.22      0.44 o 
   6  -2   3       84.07       80.47      2.43 o 
   7  -2   3        1.52        0.66      0.88 o 
   8  -2   3       27.72       52.91      3.97 o 
   9  -2   3        4.88        7.05      1.54 o 
  10  -2   3        2.96        2.31      0.94 o 
 -11  -1   3        5.75        3.99      2.31 o 
 -10  -1   3        0.07        0.18      0.37 o 
  -9  -1   3        2.12        2.14      0.45 o 
  -8  -1   3        6.05        6.75      0.54 o 
  -7  -1   3       19.68       19.36      0.67 o 
  -6  -1   3       58.45       58.17      1.31 o 
  -5  -1   3       26.78       31.55      0.74 o 
  -4  -1   3       17.68       10.65      0.64 o 
  -3  -1   3      655.18      620.56     10.85 o 
  -2  -1   3     5549.17     6328.22    103.35 o 
  -1  -1   3     3727.09     4205.96     77.81 o 
   0  -1   3      947.96      930.21     12.63 o 
   1  -1   3     1736.99     1842.30     28.06 o 
   2  -1   3      411.17      377.44      6.61 o 
   3  -1   3      673.40      656.55     12.79 o 
   4  -1   3       26.37       24.06      1.54 o 
   5  -1   3       59.12       62.17      1.76 o 
   6  -1   3        7.75        9.70      0.88 o 
   7  -1   3       17.98       16.31      1.32 o 
   8  -1   3       25.66       24.03      1.76 o 
   9  -1   3       22.90       22.93      1.98 o 
  10  -1   3        0.02        0.33      0.62 o 
  11  -1   3        0.78        0.36      1.10 o 
 -10   0   3        0.02       -0.02      0.41 o 
  -9   0   3        6.13        5.49      0.52 o 
  -8   0   3        4.53        4.75      0.96 o 
  -7   0   3       46.54       49.16      1.24 o 
  -6   0   3       17.69       19.18      0.64 o 
  -5   0   3       27.32       27.63      1.47 o 
  -4   0   3      283.83      276.59      3.10 o 
  -3   0   3      253.71      255.73      2.80 o 
  -2   0   3      462.50      496.10     29.76 o 
  -1   0   3     3957.09     4202.98     99.21 o 
   0   0   3      296.18      307.62      4.63 o 
   1   0   3      141.09       98.88      1.16 o 
   2   0   3      403.48      396.36     11.24 o 
   3   0   3      602.25      619.07     11.68 o 
   4   0   3      536.25      567.26     11.91 o 
   5   0   3      430.79      466.83      5.23 o 
   6   0   3        7.93        9.89      0.25 o 
   7   0   3        7.93       10.37      0.26 o 
   8   0   3       15.89       16.33      1.13 o 
   9   0   3       10.36       11.47      1.33 o 
  10   0   3        0.21       -0.24      0.77 o 
  11   0   3        7.14        2.80      3.09 o 
 -10   1   3        7.42        8.38      1.16 o 
  -9   1   3        0.24        0.56      0.38 o 
  -8   1   3       33.63       32.85      1.66 o 
  -7   1   3        1.09        1.21      0.36 o 
  -6   1   3       49.14       51.91      0.93 o 
  -5   1   3       13.70       13.84      0.51 o 
  -4   1   3       12.01       15.81      0.69 o 
  -3   1   3        0.01        0.00      0.47 o 
  -2   1   3       39.84       42.11      1.10 o 
  -1   1   3       37.50       34.39      0.69 o 
   0   1   3      504.48      500.88      6.68 o 
   1   1   3        0.56        0.81      0.22 o 
   2   1   3      727.10      679.41      8.89 o 
   3   1   3       15.56       17.86      0.47 o 
   4   1   3        3.24        3.31      0.44 o 
   5   1   3      980.56     1165.27     17.60 o 
   6   1   3      114.84       95.99      1.20 o 
   7   1   3        9.66        9.99      0.49 o 
   8   1   3        0.10        0.00      0.21 o 
   9   1   3       41.18       38.81      0.83 o 
  10   1   3        1.26        1.15      0.69 o 
  11   1   3       21.45       20.87      1.32 o 
 -10   2   3       11.67       11.32      1.32 o 
  -9   2   3        0.00       -0.06      0.38 o 
  -8   2   3       12.13        9.88      0.72 o 
  -7   2   3        0.11        0.18      0.20 o 
  -6   2   3      179.92      191.88      2.63 o 
  -5   2   3       90.06       92.44      1.78 o 
  -4   2   3       61.35       66.45      1.54 o 
  -3   2   3       59.40       54.35      0.94 o 
  -2   2   3       42.97       42.48      0.90 o 
  -1   2   3     1187.47     1226.22     29.87 o 
   0   2   3        5.24        4.63      0.77 o 
   1   2   3       63.14       65.09      1.10 o 
   2   2   3      538.49      546.55      8.05 o 
   3   2   3      153.89      192.80      2.34 o 
   4   2   3        0.53        0.66      0.22 o 
   5   2   3      814.51      909.34     13.25 o 
   6   2   3        5.01        4.72      0.44 o 
   7   2   3       22.56       21.08      0.70 o 
   8   2   3        3.41        3.32      0.38 o 
   9   2   3       32.12       32.46      1.03 o 
  10   2   3        0.16       -0.07      0.28 o 
  11   2   3        0.84        0.22      0.47 o 
  -9   3   3        2.88        3.85      1.00 o 
  -8   3   3        4.88        5.11      0.42 o 
  -7   3   3        1.52        1.44      0.37 o 
  -6   3   3       34.38       33.51      0.72 o 
  -5   3   3      160.14      158.21      2.81 o 
  -4   3   3       54.05       54.72      1.47 o 
  -3   3   3      614.77      648.48      9.66 o 
  -2   3   3       68.20       63.38      1.22 o 
  -1   3   3     1217.02     1342.68     20.27 o 
   0   3   3     1989.81     2144.09     40.79 o 
   1   3   3      498.07      518.27      8.38 o 
   2   3   3        9.47       12.24      0.31 o 
   3   3   3        0.43        0.51      0.22 o 
   4   3   3      845.69      932.78     13.09 o 
   5   3   3       76.82       80.47      1.22 o 
   6   3   3       16.22       17.47      0.50 o 
   7   3   3       99.52      102.38      1.40 o 
   8   3   3        5.70        5.28      0.50 o 
   9   3   3        1.36        0.82      0.32 o 
  10   3   3        0.07        0.29      0.38 o 
  11   3   3        3.52        4.31      0.50 o 
  -9   4   3        8.56        8.94      1.32 o 
  -8   4   3        1.34        1.54      0.54 o 
  -7   4   3       23.74       22.32      1.34 o 
  -6   4   3        7.19        7.98      0.57 o 
  -5   4   3       21.53       21.95      1.54 o 
  -4   4   3        0.21        0.58      0.57 o 
  -3   4   3       85.42       80.43      2.31 o 
  -2   4   3        4.96        5.01      0.57 o 
  -1   4   3       17.07       16.78      0.66 o 
   0   4   3      196.11      213.48      3.01 o 
   1   4   3      255.29      254.20      3.27 o 
   2   4   3      828.06      938.65     13.02 o 
   3   4   3      108.50      120.93      1.47 o 
   4   4   3      619.54      741.52     10.20 o 
   5   4   3        3.38        4.19      0.47 o 
   6   4   3       76.36       77.44      1.22 o 
   7   4   3        0.29        0.15      0.25 o 
   8   4   3        1.12        0.72      0.32 o 
   9   4   3       30.00       34.27      0.93 o 
  10   4   3        7.97        6.19      0.56 o 
  11   4   3        8.51        7.87      1.31 o 
  -8   5   3        0.00        0.05      0.96 o 
  -7   5   3       17.79       16.75      1.46 o 
  -6   5   3       69.79       66.82      2.31 o 
  -5   5   3        7.24        6.36      0.85 o 
  -4   5   3        0.00       -0.33      0.47 o 
  -3   5   3      155.50      156.64      2.65 o 
  -2   5   3      228.70      238.42      4.63 o 
  -1   5   3       25.86       26.35      0.78 o 
   0   5   3      246.46      287.77      4.19 o 
   1   5   3        0.25        0.17      0.21 o 
   2   5   3       83.30       85.13      1.76 o 
   3   5   3       38.80       44.53      0.85 o 
   4   5   3        2.60        3.73      0.21 o 
   5   5   3       59.89       57.01      0.93 o 
   6   5   3       21.81       24.88      0.69 o 
   7   5   3        1.99        1.64      0.28 o 
   8   5   3        1.46        1.31      0.35 o 
   9   5   3        0.07        0.08      0.28 o 
  10   5   3       27.41       27.22      0.80 o 
  11   5   3       17.63       17.50      0.73 o 
  -8   6   3        4.34        5.40      1.25 o 
  -7   6   3        0.21        0.22      0.78 o 
  -6   6   3        2.11        2.50      1.16 o 
  -5   6   3       48.11       51.55      1.79 o 
  -4   6   3        8.00        6.58      0.85 o 
  -3   6   3      228.81      232.02      3.89 o 
  -2   6   3        0.15        0.33      0.47 o 
  -1   6   3       17.05       16.10      0.62 o 
   0   6   3       35.21       32.19      0.78 o 
   1   6   3       14.83       10.59      0.47 o 
   2   6   3       34.80       35.89      0.77 o 
   3   6   3       18.53       17.87      0.88 o 
   4   6   3       99.43       91.40      1.16 o 
   5   6   3       87.04       94.41      1.22 o 
   6   6   3        4.18        3.09      0.39 o 
   7   6   3       54.11       54.29      0.78 o 
   8   6   3       16.76       18.64      0.49 o 
   9   6   3        0.00        0.13      0.30 o 
  10   6   3       69.44       59.73      4.42 o 
  11   6   3        4.05        1.65      0.65 o 
  -7   7   3        0.13       -0.07      0.79 o 
  -6   7   3        1.01        0.96      0.85 o 
  -5   7   3       15.24       13.01      1.25 o 
  -4   7   3        2.39        2.44      1.47 o 
  -3   7   3        3.80        2.74      0.69 o 
  -2   7   3      342.60      315.96      5.22 o 
  -1   7   3      100.20      103.46      3.53 o 
   0   7   3      320.70      296.09      6.17 o 
   1   7   3      143.94      141.47      2.32 o 
   2   7   3        0.71        0.11      0.31 o 
   3   7   3        1.25        3.24      0.37 o 
   4   7   3      151.62      157.10      4.52 o 
   5   7   3       24.24       23.37      0.52 o 
   6   7   3      226.61      226.65      3.34 o 
   7   7   3        0.72        0.44      0.19 o 
   8   7   3        0.44        0.44      0.19 o 
   9   7   3        0.88        0.35      0.29 o 
  -6   8   3        4.35        3.88      1.09 o 
  -5   8   3        9.83       11.81      1.16 o 
  -4   8   3        6.83        5.62      0.94 o 
  -3   8   3        0.55        0.15      0.59 o 
  -2   8   3       67.16       62.98      2.54 o 
  -1   8   3      213.84      213.24      4.30 o 
   0   8   3      573.90      514.11     12.79 o 
   1   8   3        0.55        0.71      0.37 o 
   2   8   3      211.20      216.19      3.12 o 
   3   8   3        7.64        9.47      0.66 o 
   4   8   3       94.19       84.78      1.90 o 
   5   8   3      126.54      114.50      3.57 o 
   6   8   3       16.11       17.01      0.42 o 
   7   8   3       86.86       82.52      4.04 o 
   8   8   3        0.02        0.00      0.66 o 
   9   8   3        3.87        3.53      1.32 o 
  -5   9   3        0.85        0.44      0.78 o 
  -4   9   3        6.79        4.71      3.64 o 
  -3   9   3       19.25       23.54      1.43 o 
  -2   9   3        4.34        5.01      0.69 o 
  -1   9   3       29.86       31.54      1.09 o 
   0   9   3       52.60       53.58      1.25 o 
   1   9   3       25.58       22.94      0.78 o 
   2   9   3       58.87       60.53      1.09 o 
   3   9   3       17.48       14.53      0.45 o 
   4   9   3       31.75       29.61      0.59 o 
   5   9   3        5.07        3.20      0.15 o 
   6   9   3        3.79        4.41      1.32 o 
   7   9   3       44.74       51.15      2.65 o 
   8   9   3        0.00       -0.22      0.88 o 
  -3  10   3        0.14        0.00      0.47 o 
  -2  10   3        0.63        0.24      0.85 o 
  -1  10   3        2.91        2.20      0.62 o 
   0  10   3        5.21        6.73      0.62 o 
   1  10   3        1.53        0.88      0.88 o 
   2  10   3        1.26        0.35      0.29 o 
   3  10   3        7.13        9.81      0.35 o 
   4  10   3       19.09       17.76      0.54 o 
   5  10   3        0.00        0.44      0.88 o 
   6  10   3        5.76        8.38      1.54 o 
   7  10   3       11.96       16.76      3.09 o 
   8  10   3        0.38       -0.22      1.10 o 
  -2  11   3        2.43        0.00      0.59 o 
  -1  11   3       35.80       38.65      1.10 o 
   0  11   3        0.06       -0.08      0.41 o 
   1  11   3        3.76        4.53      1.58 o 
   2  11   3        7.99        4.11      1.63 o 
   3  11   3        4.85        4.80      0.30 o 
   4  11   3        6.17        7.28      1.54 o 
   5  11   3        0.17        0.00      0.88 o 
   6  11   3        8.12        8.38      1.76 o 
   7  11   3        2.04        3.09      1.32 o 
   8  11   3        0.33        1.10      2.20 o 
   1  12   3        0.16        0.07      0.34 o 
   2  12   3       19.44       21.83      1.98 o 
   3  12   3        0.27        1.10      1.76 o 
   4  12   3        0.51        0.88      1.32 o 
   5  12   3        6.54        9.04      1.76 o 
  -4 -12   4        0.05        0.22      1.54 o 
  -3 -12   4        2.60        0.22      0.88 o 
  -2 -12   4        3.67        6.17      1.10 o 
  -1 -12   4        0.06        0.00      0.88 o 
  -6 -11   4       12.62       12.35      1.98 o 
  -5 -11   4        0.72        0.44      1.76 o 
  -4 -11   4        3.79        2.87      1.10 o 
  -3 -11   4        4.08        0.22      0.88 o 
  -2 -11   4       13.90       14.77      1.32 o 
  -1 -11   4        2.85        0.00      0.66 o 
   0 -11   4        0.54        0.31      0.34 o 
   1 -11   4        6.46        8.45      0.54 o 
   2 -11   4       19.39       24.45      1.07 o 
  -8 -10   4       14.38       11.91      2.20 o 
  -7 -10   4       10.77       15.43      1.98 o 
  -6 -10   4       34.92       34.39      2.65 o 
  -5 -10   4       39.27       41.45      3.75 o 
  -4 -10   4      110.62      120.60      4.19 o 
  -3 -10   4        1.65        2.43      1.10 o 
  -2 -10   4       49.84       50.46      1.24 o 
  -1 -10   4        2.33        3.42      0.34 o 
   0 -10   4        2.15        2.30      0.28 o 
   1 -10   4       37.80       41.36      1.04 o 
   2 -10   4        0.52        0.69      0.35 o 
   3 -10   4        2.30        1.98      0.94 o 
   4 -10   4       29.26       31.26      2.10 o 
  -9  -9   4        0.12       -0.22      1.10 o 
  -8  -9   4        1.55        1.54      1.10 o 
  -7  -9   4        4.25        4.41      1.32 o 
  -6  -9   4       47.21       50.05      2.65 o 
  -5  -9   4        0.65        0.88      1.76 o 
  -4  -9   4       43.84       45.42      2.20 o 
  -3  -9   4        0.02       -0.22      0.66 o 
  -2  -9   4      106.76       97.87      2.81 o 
  -1  -9   4       32.31       28.55      0.60 o 
   0  -9   4        2.06        1.76      0.38 o 
   1  -9   4       14.18       11.57      0.64 o 
   2  -9   4        7.89        8.23      0.45 o 
   3  -9   4        0.55        0.13      0.21 o 
   4  -9   4        3.11        3.27      0.78 o 
   5  -9   4        1.03        1.32      0.78 o 
  -9  -8   4        0.19        0.44      0.88 o 
  -8  -8   4        0.12        0.00      0.88 o 
  -7  -8   4        0.26       -0.22      1.32 o 
  -6  -8   4        6.18        5.95      1.10 o 
  -5  -8   4        2.93        2.65      1.10 o 
  -4  -8   4        2.91        2.65      0.88 o 
  -3  -8   4        6.04        5.51      0.22 o 
  -2  -8   4       74.25       71.57      1.27 o 
  -1  -8   4       21.11       23.20      0.52 o 
   0  -8   4       96.95       95.85      1.34 o 
   1  -8   4      222.01      204.49      2.73 o 
   2  -8   4        0.58        1.33      0.35 o 
   3  -8   4        8.25        8.76      0.61 o 
   4  -8   4        0.08       -0.25      0.25 o 
   5  -8   4        0.02       -0.44      0.62 o 
   6  -8   4        0.83        0.02      0.88 o 
 -10  -7   4        3.99       -0.22      0.88 o 
  -9  -7   4       29.38       32.19      2.20 o 
  -8  -7   4        9.16        9.71      1.26 o 
  -7  -7   4        4.66        3.76      0.78 o 
  -6  -7   4       12.93       14.17      0.94 o 
  -5  -7   4       11.48       12.37      1.10 o 
  -4  -7   4       18.31       22.49      1.13 o 
  -3  -7   4        0.13        0.39      0.15 o 
  -2  -7   4        1.10        1.15      0.26 o 
  -1  -7   4      180.07      172.16      2.16 o 
   0  -7   4        4.46        5.75      0.45 o 
   1  -7   4      178.96      166.54      2.36 o 
   2  -7   4      357.55      358.98      4.52 o 
   3  -7   4       59.82       50.72      0.96 o 
   4  -7   4        0.39        0.00      0.66 o 
   5  -7   4       11.73       12.35      1.32 o 
   6  -7   4        2.19        1.54      1.10 o 
   7  -7   4       11.49       11.92      1.25 o 
 -10  -6   4        3.70        0.00      0.88 o 
  -9  -6   4        9.71        8.74      0.94 o 
  -8  -6   4        2.51        2.24      0.21 o 
  -7  -6   4        2.22        1.74      0.21 o 
  -6  -6   4       39.44       44.77      1.47 o 
  -5  -6   4      128.23      125.45      5.84 o 
  -4  -6   4        1.25        1.91      0.59 o 
  -3  -6   4       66.05       66.28      1.17 o 
  -2  -6   4      309.15      316.22      3.21 o 
  -1  -6   4       97.88       93.57      1.02 o 
   0  -6   4        1.61        1.50      0.26 o 
   1  -6   4        6.95        9.44      0.38 o 
   2  -6   4      284.81      269.59      3.17 o 
   3  -6   4      978.79      967.04     18.98 o 
   4  -6   4       99.89       92.16      2.87 o 
   5  -6   4       48.98       45.64      1.98 o 
   6  -6   4       18.45       17.86      1.76 o 
   7  -6   4        0.20       -2.20      2.20 o 
   8  -6   4        3.63        3.79      1.00 o 
 -10  -5   4        0.17        0.66      0.39 o 
  -9  -5   4        0.06        0.22      0.32 o 
  -8  -5   4        8.07        8.53      0.61 o 
  -7  -5   4       60.04       60.63      1.59 o 
  -6  -5   4      113.83      109.21      2.99 o 
  -5  -5   4        7.83        8.91      0.19 o 
  -4  -5   4       46.23       45.00      0.82 o 
  -3  -5   4      173.12      180.44      2.07 o 
  -2  -5   4      217.46      233.42      2.61 o 
  -1  -5   4       51.07       53.58      0.71 o 
   0  -5   4       60.08       61.77      0.83 o 
   1  -5   4       18.97       18.65      0.44 o 
   2  -5   4      208.58      212.47      2.52 o 
   3  -5   4      116.12      111.20      1.94 o 
   4  -5   4      120.88      108.69      3.09 o 
   5  -5   4       44.36       41.23      3.31 o 
   6  -5   4       32.40       28.00      1.76 o 
   7  -5   4        0.18        0.88      1.10 o 
   8  -5   4        5.46        3.66      1.16 o 
   9  -5   4        4.38        4.33      1.09 o 
 -10  -4   4        3.47        2.70      0.53 o 
  -9  -4   4        4.71        4.51      0.77 o 
  -8  -4   4       10.65       10.36      0.50 o 
  -7  -4   4        4.74        5.28      0.33 o 
  -6  -4   4       25.70       26.91      0.98 o 
  -5  -4   4       80.68       88.26      2.20 o 
  -4  -4   4      167.84      163.58      1.91 o 
  -3  -4   4        2.55        3.22      0.18 o 
  -2  -4   4        2.25        2.46      0.22 o 
  -1  -4   4      235.66      236.28      2.14 o 
   0  -4   4       14.89       17.02      0.41 o 
   1  -4   4      117.09      124.57      1.82 o 
   2  -4   4        0.40        0.59      0.14 o 
   3  -4   4      122.93      119.63      1.87 o 
   4  -4   4      530.23      515.15     10.25 o 
   5  -4   4        3.24        2.20      1.98 o 
   6  -4   4      193.73      192.03      5.29 o 
   7  -4   4        0.88        0.66      0.88 o 
   8  -4   4       13.43       15.09      3.75 o 
   9  -4   4        0.65        1.09      0.96 o 
 -10  -3   4        2.75        2.26      0.53 o 
  -9  -3   4        6.41        7.11      0.51 o 
  -8  -3   4        0.89        0.83      0.34 o 
  -7  -3   4        9.35       10.29      0.53 o 
  -6  -3   4       56.81       60.25      0.94 o 
  -5  -3   4       57.77       59.56      0.85 o 
  -4  -3   4       13.52       14.08      0.55 o 
  -3  -3   4        8.40       11.19      0.30 o 
  -2  -3   4      117.62      111.65      1.03 o 
  -1  -3   4      324.22      301.55      2.73 o 
   0  -3   4      744.44      848.93      8.43 o 
   1  -3   4      229.09      219.37      2.81 o 
   2  -3   4      107.13      105.52      2.98 o 
   3  -3   4        2.34        3.50      0.20 o 
   4  -3   4       46.83       45.21      1.09 o 
   5  -3   4        1.95        3.23      0.62 o 
   6  -3   4      466.32      457.91     12.79 o 
   7  -3   4       31.87       35.06      1.40 o 
   8  -3   4       10.94       13.60      1.09 o 
   9  -3   4        0.05       -0.55      0.78 o 
  10  -3   4        0.37       -0.77      0.94 o 
 -10  -2   4        0.10        0.68      0.41 o 
  -9  -2   4        0.14       -0.04      0.45 o 
  -8  -2   4        1.22        1.28      0.50 o 
  -7  -2   4        2.29        3.13      0.69 o 
  -6  -2   4       19.35       21.01      0.54 o 
  -5  -2   4        8.33        8.00      0.45 o 
  -4  -2   4     4349.11     5315.88     87.39 o 
  -3  -2   4      469.52      485.30      7.39 o 
  -2  -2   4       14.59       16.14      0.79 o 
  -1  -2   4       28.11       27.02      0.48 o 
   0  -2   4        7.41        8.59      0.32 o 
   1  -2   4     4905.66     5494.06     87.01 o 
   2  -2   4      179.16      187.93      2.44 o 
   3  -2   4       22.23       20.69      0.44 o 
   4  -2   4      470.41      463.24      6.99 o 
   5  -2   4       58.12       59.97      1.25 o 
   6  -2   4        0.01        0.22      0.47 o 
   7  -2   4      179.76      187.46      3.59 o 
   8  -2   4       12.20       10.14      1.16 o 
   9  -2   4       23.13       23.11      1.67 o 
  10  -2   4        2.46        4.07      1.16 o 
 -10  -1   4        1.66        1.32      0.57 o 
  -9  -1   4        2.74        3.11      0.48 o 
  -8  -1   4       33.74       36.23      1.13 o 
  -7  -1   4        5.90        6.71      0.54 o 
  -6  -1   4      225.01      239.95      5.27 o 
  -5  -1   4        4.86        5.97      0.56 o 
  -4  -1   4     7693.92     9195.74    172.30 o 
  -3  -1   4      929.28      998.25     12.28 o 
  -2  -1   4       73.47       83.22      1.12 o 
  -1  -1   4       36.83       37.13      1.27 o 
   0  -1   4      769.22      750.19     10.13 o 
   1  -1   4        3.95        5.73      0.31 o 
   2  -1   4     1712.02     1872.57     62.94 o 
   3  -1   4     2026.85     2318.66     54.68 o 
   4  -1   4      201.02      198.42      3.97 o 
   5  -1   4      115.56      112.63      1.45 o 
   6  -1   4        2.40        2.73      0.53 o 
   7  -1   4       63.75       64.65      1.76 o 
   8  -1   4       11.58       13.23      1.00 o 
   9  -1   4       36.64       36.71      1.83 o 
  10  -1   4        0.16       -0.22      0.62 o 
  11  -1   4        1.44        1.10      0.78 o 
 -10   0   4        7.89        7.36      0.74 o 
  -9   0   4        2.28        2.79      0.48 o 
  -8   0   4        5.33        5.76      0.50 o 
  -7   0   4        4.56        5.24      0.45 o 
  -6   0   4        1.07        0.92      0.41 o 
  -5   0   4        0.37        0.66      0.32 o 
  -4   0   4      429.91      481.58      5.90 o 
  -3   0   4     1459.01     1734.68     51.09 o 
  -2   0   4      933.27      989.12     14.18 o 
  -1   0   4      694.90      770.38     10.52 o 
   0   0   4      205.36      183.15      2.26 o 
   1   0   4       55.17       66.98      1.06 o 
   2   0   4      411.08      438.03      5.84 o 
   3   0   4        0.50        0.22      0.31 o 
   4   0   4        2.33        1.76      0.44 o 
   5   0   4        1.79        1.54      0.88 o 
   6   0   4       71.39       68.08      1.83 o 
   7   0   4      302.95      319.98      4.35 o 
   8   0   4       65.93       63.06      3.12 o 
   9   0   4      117.01      118.02      3.22 o 
  10   0   4       34.82       34.36      1.87 o 
  11   0   4        1.70        0.41      0.93 o 
 -10   1   4        5.51        4.45      1.39 o 
  -9   1   4        1.78        1.82      0.50 o 
  -8   1   4       25.72       28.84      1.73 o 
  -7   1   4        0.57        0.58      0.38 o 
  -6   1   4       28.53       26.92      0.83 o 
  -5   1   4       73.00       77.44      1.24 o 
  -4   1   4       72.30       75.84      1.40 o 
  -3   1   4       35.67       40.74      1.65 o 
  -2   1   4      176.29      159.24      3.53 o 
  -1   1   4       83.70       71.45      5.73 o 
   0   1   4       57.26       48.06      1.00 o 
   1   1   4      553.81      602.81      7.79 o 
   2   1   4       52.18       47.75      0.85 o 
   3   1   4       57.33       51.98      0.88 o 
   4   1   4      680.28      674.85     13.45 o 
   5   1   4       23.03       15.43      0.66 o 
   6   1   4        5.14        4.72      0.33 o 
   7   1   4        5.63        5.19      0.45 o 
   8   1   4      123.61      121.87      3.18 o 
   9   1   4        3.81        4.73      0.55 o 
  10   1   4       57.69       59.22      3.09 o 
  11   1   4        0.34        0.44      0.62 o 
  -9   2   4        0.84        0.61      0.40 o 
  -8   2   4        3.41        2.66      0.64 o 
  -7   2   4        0.22        0.44      0.36 o 
  -6   2   4       47.80       46.66      0.96 o 
  -5   2   4        0.62        0.73      0.35 o 
  -4   2   4       62.95       56.33      1.25 o 
  -3   2   4        1.97        3.22      0.57 o 
  -2   2   4       12.12       10.94      0.69 o 
  -1   2   4      588.09      596.70     10.69 o 
   0   2   4      480.13      474.78      8.16 o 
   1   2   4       10.47        9.80      0.39 o 
   2   2   4       68.96       66.25      1.00 o 
   3   2   4      181.51      164.18      3.20 o 
   4   2   4       73.53       80.96      1.43 o 
   5   2   4       30.21       30.87      0.88 o 
   6   2   4      151.52      159.93      2.65 o 
   7   2   4        4.50        5.31      0.32 o 
   8   2   4        0.00        0.39      0.34 o 
   9   2   4        5.42        4.94      0.36 o 
  10   2   4        9.02        6.65      0.38 o 
  11   2   4        4.79        1.06      1.87 o 
  -9   3   4        6.24        5.74      1.16 o 
  -8   3   4        2.45        2.98      0.41 o 
  -7   3   4       16.51       16.91      0.74 o 
  -6   3   4      134.44      128.11      2.08 o 
  -5   3   4      128.22      118.99      3.75 o 
  -4   3   4      173.73      164.03      2.81 o 
  -3   3   4      283.12      264.68      4.05 o 
  -2   3   4      211.47      144.45     47.07 o 
  -1   3   4       81.41       94.83      1.47 o 
   0   3   4      447.53      426.96      7.94 o 
   1   3   4       25.84       36.33      0.77 o 
   2   3   4        8.61       16.09      0.47 o 
   3   3   4      310.24      275.15      3.59 o 
   4   3   4      284.80      305.57      3.90 o 
   5   3   4       28.61       29.10      0.88 o 
   6   3   4        4.13        7.28      0.47 o 
   7   3   4       10.83       11.12      0.41 o 
   8   3   4       53.27       53.92      1.03 o 
   9   3   4        0.97        0.80      0.43 o 
  10   3   4        9.99        8.93      0.50 o 
  11   3   4        0.80        0.97      0.34 o 
  -9   4   4        2.45        2.23      1.16 o 
  -8   4   4        4.03        2.41      0.78 o 
  -7   4   4        2.76        3.26      0.70 o 
  -6   4   4        2.11        1.18      1.07 o 
  -5   4   4        4.83        4.49      0.99 o 
  -4   4   4       14.15       12.74      0.85 o 
  -3   4   4        6.72        7.84      0.62 o 
  -2   4   4      114.21       89.38     15.87 o 
  -1   4   4      633.76      637.28      9.20 o 
   0   4   4       30.87       30.07      0.69 o 
   1   4   4      985.15     1222.39     26.90 o 
   2   4   4      235.28      273.04      3.64 o 
   3   4   4      370.77      325.69      4.13 o 
   4   4   4      327.97      316.57      4.27 o 
   5   4   4      105.37      111.50      1.69 o 
   6   4   4       53.50       52.44      1.00 o 
   7   4   4       12.70       11.11      0.59 o 
   8   4   4      107.60      112.84      1.74 o 
   9   4   4       48.00       46.24      1.40 o 
  10   4   4       18.40       19.88      0.67 o 
  11   4   4        2.38        2.08      0.38 o 
  -8   5   4        0.67        0.22      0.94 o 
  -7   5   4       23.51       25.36      1.45 o 
  -6   5   4        0.10        0.37      0.93 o 
  -5   5   4       21.85       23.08      1.50 o 
  -4   5   4        9.93        8.22      2.56 o 
  -3   5   4        6.01        3.75      2.31 o 
  -2   5   4      153.01      155.49      2.57 o 
  -1   5   4        3.80        3.86      0.47 o 
   0   5   4       97.59      106.20      2.10 o 
   1   5   4       27.91       38.59      0.93 o 
   2   5   4       26.60       21.61      0.47 o 
   3   5   4      285.70      269.10      3.59 o 
   4   5   4        2.42        2.20      0.20 o 
   5   5   4        1.58        1.72      0.20 o 
   6   5   4        0.19        0.49      0.37 o 
   7   5   4       44.30       46.84      1.06 o 
   8   5   4      118.67      135.05      2.06 o 
   9   5   4      106.52      114.26      2.04 o 
  10   5   4       23.68       23.62      0.71 o 
  11   5   4        0.02        0.11      0.28 o 
  -7   6   4        8.92        9.32      2.98 o 
  -6   6   4       64.31       68.92      2.41 o 
  -5   6   4       19.45       19.76      1.40 o 
  -4   6   4       37.84       41.12      1.56 o 
  -3   6   4        2.38        1.52      0.77 o 
  -2   6   4      134.33      133.16      2.41 o 
  -1   6   4       38.66       36.57      1.00 o 
   0   6   4      196.25      184.02      2.81 o 
   1   6   4        9.12        6.98      0.53 o 
   2   6   4        0.13        0.22      0.21 o 
   3   6   4        1.17        2.20      0.37 o 
   4   6   4      104.01      109.87      1.54 o 
   5   6   4       13.82       13.01      0.47 o 
   6   6   4       29.56       30.28      0.99 o 
   7   6   4       15.20       17.37      0.85 o 
   8   6   4       35.21       35.74      0.71 o 
   9   6   4       12.69       13.38      0.66 o 
  10   6   4        0.17        0.00      0.28 o 
  11   6   4        0.33       -0.04      0.37 o 
  -6   7   4       56.15       59.86      2.34 o 
  -5   7   4       18.54       22.00      1.70 o 
  -4   7   4       53.05       51.36      1.79 o 
  -3   7   4        1.88        1.43      0.62 o 
  -2   7   4        1.12        1.76      0.66 o 
  -1   7   4        3.80        5.74      1.10 o 
   0   7   4      385.56      362.82      5.53 o 
   1   7   4      671.48      641.11      9.74 o 
   2   7   4      260.66      255.13      3.59 o 
   3   7   4      193.56      200.85      3.86 o 
   4   7   4       61.59       54.66      0.85 o 
   5   7   4      237.26      239.09      3.33 o 
   6   7   4       13.58       14.05      0.77 o 
   7   7   4       68.05       66.62      1.59 o 
   8   7   4        0.00        0.31      0.15 o 
   9   7   4        1.08        0.84      0.29 o 
  -6   8   4        0.61        1.19      1.13 o 
  -5   8   4        0.56        0.22      0.93 o 
  -4   8   4       10.86        9.75      1.16 o 
  -3   8   4        0.13        0.00      0.47 o 
  -2   8   4       12.01       10.28      1.10 o 
  -1   8   4        0.54        0.33      0.47 o 
   0   8   4       55.93       56.68      1.59 o 
   1   8   4        0.24       -0.15      0.39 o 
   2   8   4       59.56       61.09      1.16 o 
   3   8   4        0.07        0.53      0.37 o 
   4   8   4       71.11       70.55      1.76 o 
   5   8   4        0.23        0.47      0.19 o 
   6   8   4        0.25        0.56      0.44 o 
   7   8   4       70.94       58.38      1.18 o 
   8   8   4        0.41        0.28      0.19 o 
   9   8   4        2.75        3.31      1.10 o 
  -4   9   4        9.91        8.38      1.00 o 
  -3   9   4        3.68        0.00      0.59 o 
  -2   9   4        9.47       11.72      0.94 o 
  -1   9   4       20.01       18.62      1.10 o 
   0   9   4        3.31        2.85      0.73 o 
   1   9   4      139.89      148.92      6.17 o 
   2   9   4       78.97       68.60      1.54 o 
   3   9   4      155.28      158.21      2.76 o 
   4   9   4        3.39        3.76      0.31 o 
   5   9   4        0.55        0.39      0.17 o 
   6   9   4        0.02        0.13      0.22 o 
   7   9   4       20.73       22.71      1.98 o 
   8   9   4        1.41        2.65      1.98 o 
  -3  10   4        3.89        0.00      0.62 o 
  -2  10   4        0.30        0.00      0.47 o 
  -1  10   4        0.65        0.88      0.88 o 
   0  10   4       14.23       14.00      0.78 o 
   1  10   4       11.45       13.13      0.62 o 
   2  10   4        0.34        0.44      0.44 o 
   3  10   4        8.36        9.40      0.53 o 
   4  10   4        4.99        5.54      0.30 o 
   5  10   4        1.24        0.54      0.16 o 
   6  10   4       16.34       18.08      1.76 o 
   7  10   4        5.85        6.61      1.54 o 
   8  10   4        1.51        1.32      1.32 o 
  -1  11   4       19.79       24.54      1.43 o 
   0  11   4        6.57        9.64      0.93 o 
   1  11   4        0.10        0.22      0.62 o 
   2  11   4        7.22        9.07      0.49 o 
   3  11   4       20.37       24.81      0.86 o 
   4  11   4        3.55        1.76      1.98 o 
   5  11   4       10.73       13.67      1.76 o 
   6  11   4        2.98        1.32      1.32 o 
   7  11   4        0.66        0.66      1.32 o 
   2  12   4        4.13        0.20      0.61 o 
   3  12   4        1.47        1.54      1.10 o 
   4  12   4        7.54        9.48      1.76 o 
   5  12   4        0.70       -0.66      1.98 o 
  -6 -11   5        0.04       -0.44      1.10 o 
  -5 -11   5        3.12        4.19      1.32 o 
  -4 -11   5        6.75        7.50      1.32 o 
  -3 -11   5        3.31        0.44      0.88 o 
  -2 -11   5        0.93        0.22      0.66 o 
  -1 -11   5        1.91        0.22      0.66 o 
   0 -11   5       12.80       14.12      0.76 o 
   1 -11   5        2.26        2.42      0.38 o 
  -7 -10   5        6.62        9.70      1.76 o 
  -6 -10   5        6.07        8.38      1.76 o 
  -5 -10   5        5.29        6.17      1.54 o 
  -4 -10   5       19.58       20.94      1.98 o 
  -3 -10   5        8.66        9.92      1.32 o 
  -2 -10   5        1.51        1.79      0.63 o 
  -1 -10   5        7.18        5.17      0.34 o 
   0 -10   5        1.95        1.62      0.30 o 
   1 -10   5        2.46        2.25      0.38 o 
   2 -10   5        6.04        5.06      1.20 o 
   3 -10   5        1.27        1.43      0.62 o 
  -8  -9   5        6.77        6.17      1.54 o 
  -7  -9   5        2.66        2.65      1.32 o 
  -6  -9   5        0.32        0.44      0.88 o 
  -5  -9   5       13.56       13.45      2.43 o 
  -4  -9   5       22.16       24.91      1.76 o 
  -3  -9   5        2.86        2.08      0.55 o 
  -2  -9   5       20.21       16.31      1.20 o 
  -1  -9   5        5.38        3.41      0.29 o 
   0  -9   5       22.99       24.40      0.64 o 
   1  -9   5        0.89        1.10      0.28 o 
   2  -9   5        8.78       10.69      0.58 o 
   3  -9   5       50.18       54.58      2.46 o 
   4  -9   5        0.85        1.10      0.62 o 
   5  -9   5       12.52       15.90      1.25 o 
  -9  -8   5        5.00        3.97      2.20 o 
  -8  -8   5        6.02        5.92      1.00 o 
  -7  -8   5        1.56        1.54      0.93 o 
  -6  -8   5        0.03       -0.11      0.62 o 
  -5  -8   5       32.98       34.56      1.43 o 
  -4  -8   5        3.94        4.41      0.78 o 
  -3  -8   5       50.02       47.87      1.30 o 
  -2  -8   5       17.45       18.04      0.44 o 
  -1  -8   5       68.02       67.50      1.07 o 
   0  -8   5      221.48      214.66      2.98 o 
   1  -8   5       32.91       29.99      0.76 o 
   2  -8   5        5.13        3.77      0.32 o 
   3  -8   5       14.56       15.27      0.54 o 
   4  -8   5        2.51        1.98      0.66 o 
   5  -8   5       11.83       14.41      1.33 o 
   6  -8   5       14.07       15.22      2.87 o 
  -9  -7   5        1.15        1.43      0.78 o 
  -8  -7   5       19.59       18.95      1.53 o 
  -7  -7   5        8.96        7.82      0.94 o 
  -6  -7   5        9.35        9.39      1.10 o 
  -5  -7   5       11.64       13.36      1.32 o 
  -4  -7   5        0.92        0.64      0.50 o 
  -3  -7   5       34.93       34.81      0.71 o 
  -2  -7   5       44.85       45.48      0.63 o 
  -1  -7   5        2.63        2.54      0.31 o 
   0  -7   5        8.88        9.86      0.41 o 
   1  -7   5      107.32      103.77      1.68 o 
   2  -7   5       29.55       25.64      0.64 o 
   3  -7   5        1.17        0.44      0.21 o 
   4  -7   5        0.18        0.11      0.47 o 
   5  -7   5       23.43       20.05      1.79 o 
   6  -7   5        1.29        2.43      1.10 o 
   7  -7   5        0.00       -0.99      1.40 o 
 -10  -6   5        4.61        5.07      1.32 o 
  -9  -6   5        5.05        5.46      1.21 o 
  -8  -6   5        0.65        1.07      0.21 o 
  -7  -6   5        0.48        0.67      0.15 o 
  -6  -6   5        3.10        2.79      0.15 o 
  -5  -6   5        7.98        7.17      0.41 o 
  -4  -6   5       14.84       14.69      0.29 o 
  -3  -6   5      337.07      330.26      6.34 o 
  -2  -6   5      214.64      199.60      2.43 o 
  -1  -6   5       65.45       60.48      0.91 o 
   0  -6   5        0.09        0.11      0.22 o 
   1  -6   5      109.87      117.73      1.29 o 
   2  -6   5        0.48        0.54      0.44 o 
   3  -6   5       81.91       72.46      1.63 o 
   4  -6   5       75.50       71.99      1.71 o 
   5  -6   5       21.73       20.07      1.71 o 
   6  -6   5       82.83       90.17      2.34 o 
   7  -6   5        6.02        4.81      1.16 o 
   8  -6   5        0.87        0.10      1.16 o 
 -10  -5   5        0.01       -0.22      0.88 o 
  -9  -5   5        0.04        0.16      0.30 o 
  -8  -5   5        0.07       -0.05      0.18 o 
  -7  -5   5        1.33        1.18      0.29 o 
  -6  -5   5        4.55        4.76      0.34 o 
  -5  -5   5        4.17        4.31      0.19 o 
  -4  -5   5       28.95       27.76      0.80 o 
  -3  -5   5        0.56        0.44      0.16 o 
  -2  -5   5      219.04      220.87      2.35 o 
  -1  -5   5        9.03        6.57      0.35 o 
   0  -5   5       47.78       47.71      0.71 o 
   1  -5   5        6.45        5.82      0.28 o 
   2  -5   5        0.18       -0.04      0.17 o 
   3  -5   5      207.15      215.67      3.51 o 
   4  -5   5      311.96      298.45      5.51 o 
   5  -5   5      167.81      172.19      4.21 o 
   6  -5   5       21.93       21.88      1.25 o 
   7  -5   5       21.11       23.03      1.54 o 
   8  -5   5        2.29        3.29      1.26 o 
 -10  -4   5        2.25        1.54      1.10 o 
  -9  -4   5        1.28        0.83      0.36 o 
  -8  -4   5        3.60        4.70      0.64 o 
  -7  -4   5       23.20       25.29      0.63 o 
  -6  -4   5        8.71       10.52      0.40 o 
  -5  -4   5        2.23        2.43      0.36 o 
  -4  -4   5       17.82       17.97      0.33 o 
  -3  -4   5      193.38      187.55      1.91 o 
  -2  -4   5        2.56        3.01      0.18 o 
  -1  -4   5      536.85      536.28      5.27 o 
   0  -4   5      570.26      587.10      9.82 o 
   1  -4   5       77.76       75.74      1.09 o 
   2  -4   5       20.84       24.83      0.59 o 
   3  -4   5       96.27       90.10      1.91 o 
   4  -4   5      396.39      377.55     12.90 o 
   5  -4   5      200.45      196.57      5.07 o 
   6  -4   5       39.93       35.17      2.18 o 
   7  -4   5        0.69        1.54      0.93 o 
   8  -4   5       11.97       14.11      1.47 o 
   9  -4   5        2.38        3.42      1.21 o 
 -10  -3   5        1.63        1.51      0.48 o 
  -9  -3   5        1.07        0.55      0.45 o 
  -8  -3   5        0.37        0.66      0.44 o 
  -7  -3   5        5.73        5.92      0.48 o 
  -6  -3   5        9.80       10.77      1.60 o 
  -5  -3   5      209.43      226.54      3.12 o 
  -4  -3   5       37.06       44.77      0.71 o 
  -3  -3   5      114.02      122.26      1.80 o 
  -2  -3   5      199.20      189.63      2.03 o 
  -1  -3   5       32.22       35.76      0.73 o 
   0  -3   5        3.73        4.49      0.25 o 
   1  -3   5       12.39       12.78      0.32 o 
   2  -3   5      841.52      912.24     23.59 o 
   3  -3   5        0.10        0.82      0.20 o 
   4  -3   5      230.74      207.62      5.31 o 
   5  -3   5       20.87       21.71      1.10 o 
   6  -3   5       21.46       17.78      1.54 o 
   7  -3   5        2.74        1.98      0.79 o 
   8  -3   5       21.73       20.54      1.50 o 
   9  -3   5       12.99       14.99      1.25 o 
  10  -3   5        0.70        0.33      0.78 o 
 -10  -2   5        0.03        0.32      0.43 o 
  -9  -2   5        0.08       -0.08      0.43 o 
  -8  -2   5        3.74        3.13      0.56 o 
  -7  -2   5        0.07        0.06      0.32 o 
  -6  -2   5        3.67        2.85      0.56 o 
  -5  -2   5      340.99      343.67      4.57 o 
  -4  -2   5     1224.19     1439.85     20.03 o 
  -3  -2   5     1070.07     1263.66     15.94 o 
  -2  -2   5      942.80     1053.33     12.77 o 
  -1  -2   5       13.47       13.97      0.35 o 
   0  -2   5      125.14      122.37      1.27 o 
   1  -2   5      347.55      351.95      3.69 o 
   2  -2   5        2.24        3.61      0.18 o 
   3  -2   5        4.70        2.58      0.33 o 
   4  -2   5       43.58       43.17      0.59 o 
   5  -2   5      106.59      107.36      1.94 o 
   6  -2   5       48.73       46.74      1.40 o 
   7  -2   5       42.78       42.15      1.47 o 
   8  -2   5        0.71        0.66      0.66 o 
   9  -2   5        1.86        1.32      0.78 o 
  10  -2   5        1.25        1.26      0.85 o 
 -10  -1   5        1.66        0.90      0.52 o 
  -9  -1   5       12.78       14.08      0.74 o 
  -8  -1   5        0.16        0.22      0.38 o 
  -7  -1   5       11.65       11.06      0.58 o 
  -6  -1   5        3.54        3.37      0.58 o 
  -5  -1   5       51.40       55.44      1.02 o 
  -4  -1   5     1055.98     1192.38     17.85 o 
  -3  -1   5       13.63       11.48      0.51 o 
  -2  -1   5        7.11        7.99      0.40 o 
  -1  -1   5      563.33      568.86      7.56 o 
   0  -1   5        3.20        2.70      0.37 o 
   1  -1   5        3.98        5.08      0.31 o 
   2  -1   5      196.39      223.71      3.17 o 
   3  -1   5      685.17      715.64     14.33 o 
   4  -1   5        4.83        7.50      0.66 o 
   5  -1   5       47.44       39.02      1.32 o 
   6  -1   5       34.64       31.74      0.88 o 
   7  -1   5        9.90        9.44      0.85 o 
   8  -1   5        0.05       -0.22      0.62 o 
   9  -1   5        7.56        8.33      1.00 o 
  10  -1   5        0.09       -0.13      0.73 o 
 -10   0   5        1.01        0.20      0.45 o 
  -9   0   5        0.59        0.44      0.51 o 
  -8   0   5        0.17        0.13      0.32 o 
  -7   0   5        0.00        0.00      0.32 o 
  -6   0   5       43.71       44.76      0.97 o 
  -5   0   5       11.26       12.45      0.59 o 
  -4   0   5       57.75       52.63      1.23 o 
  -3   0   5      740.84      797.11     20.17 o 
  -2   0   5       99.06       86.71      3.42 o 
  -1   0   5       46.13       44.29      3.42 o 
   0   0   5      165.74      150.70      2.03 o 
   1   0   5      165.37      158.44      2.17 o 
   2   0   5      205.75      201.95      2.65 o 
   3   0   5     1374.27     1704.76     26.96 o 
   4   0   5       79.00       61.51      1.54 o 
   5   0   5       82.32       92.60      2.20 o 
   6   0   5        2.43        1.50      0.37 o 
   7   0   5      104.22       98.37      2.43 o 
   8   0   5       21.67       25.97      1.62 o 
   9   0   5       58.69       61.73      2.03 o 
  10   0   5       11.31        9.01      1.00 o 
  11   0   5        0.55       -0.11      0.62 o 
 -10   1   5        7.22        5.13      2.35 o 
  -9   1   5        1.06        1.04      0.53 o 
  -8   1   5       36.07       35.99      1.39 o 
  -7   1   5       27.98       28.18      0.98 o 
  -6   1   5        4.04        4.31      0.45 o 
  -5   1   5        0.69        0.92      0.41 o 
  -4   1   5       21.77       20.39      0.78 o 
  -3   1   5       82.83       59.97      1.76 o 
  -2   1   5        1.75        2.20      0.53 o 
  -1   1   5       55.50       52.36      0.94 o 
   0   1   5       52.69       50.60      0.94 o 
   1   1   5      349.94      392.09      7.05 o 
   2   1   5        0.11        0.00      0.16 o 
   3   1   5      948.76     1067.98     15.96 o 
   4   1   5       26.67       20.51      0.62 o 
   5   1   5        0.06        0.00      0.22 o 
   6   1   5        2.24        1.98      0.66 o 
   7   1   5        4.17        4.41      0.36 o 
   8   1   5       17.69       15.48      0.74 o 
   9   1   5       32.00       30.64      1.46 o 
  10   1   5       27.80       25.50      1.50 o 
  11   1   5        2.01        1.10      0.99 o 
  -9   2   5        0.06       -0.72      0.72 o 
  -8   2   5       13.83       13.58      0.74 o 
  -7   2   5       10.78       10.19      0.70 o 
  -6   2   5        1.04        0.77      0.38 o 
  -5   2   5      181.79      183.98      3.27 o 
  -4   2   5        8.86        9.92      0.69 o 
  -3   2   5        3.69        5.15      0.53 o 
  -2   2   5      459.85      423.75      6.30 o 
  -1   2   5      264.72      262.20      4.85 o 
   0   2   5      255.49      257.63      3.43 o 
   1   2   5       18.67       16.80      0.59 o 
   2   2   5      211.35      178.70      2.34 o 
   3   2   5     1548.21     1768.54     31.09 o 
   4   2   5       26.62       28.93      0.77 o 
   5   2   5      340.11      369.28      7.94 o 
   6   2   5        0.25        0.00      0.66 o 
   7   2   5       27.18       28.12      0.88 o 
   8   2   5        7.61        6.72      0.63 o 
   9   2   5        0.50        0.82      0.41 o 
  10   2   5        3.09        2.84      0.37 o 
  11   2   5        0.22        0.00      0.47 o 
  -9   3   5        1.49        1.21      0.41 o 
  -8   3   5        0.17        0.28      0.36 o 
  -7   3   5       26.42       31.47      1.13 o 
  -6   3   5       23.33       23.98      0.83 o 
  -5   3   5       13.34       16.33      1.56 o 
  -4   3   5        9.06        5.77      2.20 o 
  -3   3   5      224.45      232.59      4.08 o 
  -2   3   5      178.16      183.87      4.85 o 
  -1   3   5      114.37      104.78      2.20 o 
   0   3   5       56.36       62.27      1.16 o 
   1   3   5       66.77       66.88      1.26 o 
   2   3   5     2044.27     2511.76     42.24 o 
   3   3   5      166.52      156.45      2.10 o 
   4   3   5        3.14        5.95      0.53 o 
   5   3   5        4.90        5.86      0.33 o 
   6   3   5        4.32        3.53      0.44 o 
   7   3   5       43.13       46.69      1.65 o 
   8   3   5        5.67        4.55      0.56 o 
   9   3   5       30.51       32.38      0.84 o 
  10   3   5        0.38        0.25      0.32 o 
  11   3   5        1.49        1.01      0.88 o 
  -8   4   5       23.74       22.25      2.86 o 
  -7   4   5        0.03        0.07      0.37 o 
  -6   4   5        0.71        0.88      0.78 o 
  -5   4   5       45.06       46.39      1.79 o 
  -4   4   5       32.98       32.08      1.25 o 
  -3   4   5        0.01        0.11      0.47 o 
  -2   4   5      223.40      239.03      3.95 o 
  -1   4   5        5.49        6.11      0.61 o 
   0   4   5      390.91      382.46      8.60 o 
   1   4   5       95.68      106.68      1.75 o 
   2   4   5       37.88       39.24      1.00 o 
   3   4   5        1.71        2.58      0.37 o 
   4   4   5      270.05      266.54      4.08 o 
   5   4   5       24.69       25.69      0.62 o 
   6   4   5        0.36        0.44      0.44 o 
   7   4   5       16.89       18.74      0.78 o 
   8   4   5       28.74       27.84      0.80 o 
   9   4   5       62.90       67.55      1.59 o 
  10   4   5        0.91        0.73      0.38 o 
  11   4   5        2.27        1.62      0.41 o 
  -8   5   5        1.07        1.14      1.30 o 
  -7   5   5       11.20       11.71      1.16 o 
  -6   5   5        0.51        0.41      0.93 o 
  -5   5   5       83.00       88.44      2.98 o 
  -4   5   5       11.14       11.91      0.94 o 
  -3   5   5       40.32       39.36      1.25 o 
  -2   5   5       41.54       40.80      1.54 o 
  -1   5   5      117.54      112.04      1.94 o 
   0   5   5        9.99       11.31      0.77 o 
   1   5   5        0.00        0.22      0.31 o 
   2   5   5       29.71       33.00      0.90 o 
   3   5   5        4.02       10.59      0.47 o 
   4   5   5        0.10        0.15      0.20 o 
   5   5   5       94.66       94.14      1.98 o 
   6   5   5       59.75       61.07      1.54 o 
   7   5   5       20.75       20.23      1.00 o 
   8   5   5      241.98      244.78      3.58 o 
   9   5   5       24.40       25.20      0.74 o 
  10   5   5        2.44        2.33      0.67 o 
  11   5   5        9.72       10.86      0.69 o 
  -7   6   5       19.94       19.58      1.62 o 
  -6   6   5        7.66        8.08      1.25 o 
  -5   6   5       26.54       26.83      1.47 o 
  -4   6   5       91.39       86.12      4.41 o 
  -3   6   5       26.74       17.92     10.14 o 
  -2   6   5      104.72       75.13     35.27 o 
  -1   6   5       14.39       13.35      1.54 o 
   0   6   5      128.05      116.83      2.10 o 
   1   6   5       25.66       27.95      0.85 o 
   2   6   5      182.60      180.15      2.65 o 
   3   6   5      214.22      203.23      3.19 o 
   4   6   5      273.77      266.50      3.82 o 
   5   6   5        0.50        0.99      0.31 o 
   6   6   5        6.36        7.94      0.47 o 
   7   6   5        3.08        1.94      0.39 o 
   8   6   5       42.74       42.29      1.20 o 
   9   6   5        1.15        1.65      0.29 o 
  10   6   5       14.49       14.22      0.62 o 
  11   6   5        0.95        0.99      0.31 o 
  -6   7   5        0.82        0.44      0.85 o 
  -5   7   5        1.26        1.32      0.94 o 
  -4   7   5       77.20       76.09      2.26 o 
  -3   7   5      132.15      140.69      3.44 o 
  -2   7   5      289.51      264.47      4.68 o 
  -1   7   5       12.34       10.22      1.65 o 
   0   7   5      299.74      294.92      9.15 o 
   1   7   5        2.20        2.05      0.53 o 
   2   7   5        2.05        4.91      0.57 o 
   3   7   5      105.09       85.54      1.40 o 
   4   7   5       19.40       18.32      0.66 o 
   5   7   5       21.52       14.22      0.78 o 
   6   7   5        2.75        1.76      0.37 o 
   7   7   5       11.09       11.87      0.99 o 
   8   7   5        0.02        0.06      0.17 o 
   9   7   5        5.50        6.55      0.51 o 
  10   7   5        0.19        0.40      0.37 o 
  -5   8   5        1.30        1.41      1.13 o 
  -4   8   5        1.06        0.63      0.93 o 
  -3   8   5        0.70        1.21      0.78 o 
  -2   8   5      165.27      166.41      3.76 o 
  -1   8   5       16.22       13.28      3.75 o 
   0   8   5       65.06       67.84      1.79 o 
   1   8   5       34.22       33.57      1.47 o 
   2   8   5        0.15       -0.11      0.47 o 
   3   8   5       29.58       24.25      1.32 o 
   4   8   5       71.21       70.09      1.22 o 
   5   8   5      268.67      264.95      3.97 o 
   6   8   5        0.87        0.47      0.19 o 
   7   8   5        4.40        3.60      0.42 o 
   8   8   5        0.05        0.17      0.17 o 
  -4   9   5        0.05        0.79      0.96 o 
  -3   9   5        4.98        0.00      0.53 o 
  -2   9   5        0.00        0.22      0.62 o 
  -1   9   5        1.27        0.17      0.57 o 
   0   9   5        2.04        1.90      0.73 o 
   1   9   5        1.32        2.65      0.47 o 
   2   9   5        0.07        0.29      0.39 o 
   3   9   5        0.49        0.84      0.37 o 
   4   9   5       32.84       35.03      0.77 o 
   5   9   5        9.92       10.58      0.44 o 
   6   9   5        0.64        0.31      0.19 o 
   7   9   5        8.50        6.98      0.59 o 
   8   9   5        0.93        1.32      1.10 o 
  -3  10   5       19.28       20.93      1.43 o 
  -2  10   5       16.41       15.93      1.16 o 
  -1  10   5        7.21        6.51      4.08 o 
   0  10   5       10.24        8.38      0.78 o 
   1  10   5       15.43       19.24      0.85 o 
   2  10   5        0.78        0.33      0.62 o 
   3  10   5        7.77        6.87      0.53 o 
   4  10   5       10.01       11.36      0.53 o 
   5  10   5        1.45        1.25      0.17 o 
   6  10   5        0.04        0.66      1.76 o 
   7  10   5        2.68        3.97      1.32 o 
  -1  11   5        0.09       -0.07      0.59 o 
   0  11   5       15.40       18.51      1.00 o 
   1  11   5        0.13        0.13      0.53 o 
   2  11   5       13.19       15.15      0.85 o 
   3  11   5       22.12       30.21      0.90 o 
   4  11   5        6.52        8.16      1.54 o 
   5  11   5        9.93       11.68      2.87 o 
   6  11   5        0.05        0.66      1.10 o 
   7  11   5        0.03       -0.22      1.10 o 
   3  12   5        3.56        3.75      1.54 o 
  -5 -11   6        1.33        0.66      1.10 o 
  -4 -11   6        2.82        3.31      1.10 o 
  -3 -11   6        0.94        0.00      0.66 o 
  -2 -11   6        9.19        8.16      1.10 o 
  -1 -11   6        9.25       10.14      1.10 o 
   0 -11   6        0.60        0.60      0.32 o 
   1 -11   6        0.58        0.53      0.29 o 
  -7 -10   6        2.26        2.43      1.32 o 
  -6 -10   6       33.21       37.48      3.97 o 
  -5 -10   6        2.75        3.31      1.32 o 
  -4 -10   6       33.68       33.95      2.20 o 
  -3 -10   6        9.80       12.35      1.32 o 
  -2 -10   6       21.11       22.93      1.54 o 
  -1 -10   6        1.31        2.12      0.60 o 
   0 -10   6        2.48        2.14      0.37 o 
   1 -10   6        0.04        0.15      0.25 o 
   2 -10   6        2.14        2.28      0.32 o 
   3 -10   6        0.45        0.11      0.47 o 
  -8  -9   6        4.31        4.19      2.65 o 
  -7  -9   6        2.13        2.41      1.00 o 
  -6  -9   6        1.67        2.00      0.85 o 
  -5  -9   6        0.22       -0.11      0.62 o 
  -4  -9   6       24.55       24.23      1.32 o 
  -3  -9   6       12.76       10.63      0.72 o 
  -2  -9   6       58.27       55.91      1.89 o 
  -1  -9   6      130.91      124.56      1.70 o 
   0  -9   6        0.26        0.22      0.29 o 
   1  -9   6       13.77       13.89      0.51 o 
   2  -9   6        0.73        0.80      0.35 o 
   3  -9   6        0.10        0.28      0.57 o 
   4  -9   6        0.02        0.16      0.53 o 
  -8  -8   6        2.11        1.98      0.94 o 
  -7  -8   6        0.02        0.44      0.79 o 
  -6  -8   6       11.93       13.04      1.16 o 
  -5  -8   6        0.15        0.11      0.62 o 
  -4  -8   6        2.71        3.53      0.93 o 
  -3  -8   6       22.69       20.64      0.82 o 
  -2  -8   6        1.60        1.71      0.32 o 
  -1  -8   6       31.55       26.95      0.78 o 
   0  -8   6       74.50       73.86      1.29 o 
   1  -8   6        0.75        0.22      0.25 o 
   2  -8   6       13.12       14.40      0.48 o 
   3  -8   6       10.50       10.47      0.78 o 
   4  -8   6        5.19        6.64      0.78 o 
   5  -8   6       39.76       45.64      1.71 o 
   6  -8   6       40.64       52.51      2.44 o 
  -9  -7   6        0.37        0.22      1.76 o 
  -8  -7   6       10.28       12.48      1.25 o 
  -7  -7   6        2.01        2.35      1.21 o 
  -6  -7   6        1.03        1.08      0.37 o 
  -5  -7   6        0.16        0.04      0.20 o 
  -4  -7   6       14.24       14.86      0.70 o 
  -3  -7   6        0.95        1.00      0.23 o 
  -2  -7   6        0.01       -0.04      0.15 o 
  -1  -7   6       62.28       58.19      0.92 o 
   0  -7   6        0.08        0.35      0.27 o 
   1  -7   6      607.70      602.61      7.88 o 
   2  -7   6      103.32       99.84      2.54 o 
   3  -7   6       36.40       34.02      1.30 o 
   4  -7   6        0.11        0.11      0.47 o 
   5  -7   6        2.00        2.54      0.93 o 
   6  -7   6       18.19       21.10      1.54 o 
   7  -7   6        1.80        2.43      0.94 o 
  -9  -6   6        5.46        6.17      1.54 o 
  -8  -6   6       19.56       16.00      1.74 o 
  -7  -6   6       30.91       28.63      2.29 o 
  -6  -6   6        3.10        2.32      0.29 o 
  -5  -6   6       84.25       83.86      2.26 o 
  -4  -6   6      135.92      139.17      2.93 o 
  -3  -6   6      172.94      166.70      2.46 o 
  -2  -6   6       32.92       33.56      0.80 o 
  -1  -6   6       15.73       16.26      0.50 o 
   0  -6   6      331.40      331.12      4.06 o 
   1  -6   6        4.05        4.35      0.33 o 
   2  -6   6      122.25      111.13      1.68 o 
   3  -6   6      117.43      114.41      2.98 o 
   4  -6   6       46.91       46.85      1.40 o 
   5  -6   6       13.88       13.25      1.43 o 
   6  -6   6        0.28       -0.68      0.77 o 
   7  -6   6       20.07       24.81      1.47 o 
   8  -6   6        5.44        6.33      1.25 o 
 -10  -5   6        4.03        4.41      1.32 o 
  -9  -5   6        2.64        2.24      0.54 o 
  -8  -5   6        0.01        0.31      0.34 o 
  -7  -5   6       24.00       23.82      1.25 o 
  -6  -5   6        3.34        3.17      0.42 o 
  -5  -5   6        1.68        1.81      0.28 o 
  -4  -5   6        0.00        0.18      0.26 o 
  -3  -5   6        5.62        6.24      0.32 o 
  -2  -5   6       98.94      105.37      1.19 o 
  -1  -5   6       47.92       48.51      0.74 o 
   0  -5   6        7.80        6.97      0.45 o 
   1  -5   6      124.84      119.82      1.71 o 
   2  -5   6      167.62      162.33      4.30 o 
   3  -5   6        2.39        3.05      0.38 o 
   4  -5   6      156.59      142.31      3.97 o 
   5  -5   6       28.15       32.30      1.47 o 
   6  -5   6       37.01       35.74      1.67 o 
   7  -5   6        2.70        1.87      0.78 o 
   8  -5   6        1.86        1.32      0.94 o 
 -10  -4   6        0.05       -0.35      0.45 o 
  -9  -4   6        1.31        1.30      0.45 o 
  -8  -4   6        4.50        4.45      0.50 o 
  -7  -4   6        3.91        3.21      0.43 o 
  -6  -4   6       10.73       11.23      0.46 o 
  -5  -4   6       24.57       30.27      0.82 o 
  -4  -4   6        4.08        5.06      0.29 o 
  -3  -4   6        8.64        9.89      0.41 o 
  -2  -4   6      152.74      149.00      1.70 o 
  -1  -4   6      171.79      173.89      1.98 o 
   0  -4   6       52.17       50.94      0.83 o 
   1  -4   6        5.73        4.63      0.37 o 
   2  -4   6       91.02       97.91      1.56 o 
   3  -4   6       15.20       15.21      0.41 o 
   4  -4   6      819.12      806.92     11.23 o 
   5  -4   6        4.09        5.55      0.69 o 
   6  -4   6       41.07       46.28      2.87 o 
   7  -4   6        0.03       -0.22      0.77 o 
   8  -4   6        5.40        6.34      1.30 o 
   9  -4   6       33.67       44.51      2.53 o 
 -10  -3   6        2.70        2.04      0.80 o 
  -9  -3   6        0.02       -0.08      0.41 o 
  -8  -3   6        9.87       10.32      0.56 o 
  -7  -3   6       26.09       23.13      1.87 o 
  -6  -3   6      402.26      437.19     13.67 o 
  -5  -3   6       30.53       37.45      1.06 o 
  -4  -3   6        8.52        9.26      0.41 o 
  -3  -3   6       22.12       21.27      0.52 o 
  -2  -3   6       38.24       33.40      0.61 o 
  -1  -3   6      779.39      813.83     10.48 o 
   0  -3   6      205.57      196.89      2.32 o 
   1  -3   6       32.28       30.65      0.56 o 
   2  -3   6      176.13      170.06      2.54 o 
   3  -3   6      177.18      159.91      5.07 o 
   4  -3   6       36.08       32.84      0.99 o 
   5  -3   6      176.39      175.39      3.97 o 
   6  -3   6       16.15       13.58      0.94 o 
   7  -3   6       14.56       17.33      1.30 o 
   8  -3   6        2.24        3.91      1.10 o 
   9  -3   6        0.18       -0.47      0.93 o 
 -10  -2   6        2.65        1.69      0.69 o 
  -9  -2   6        2.53        2.20      0.51 o 
  -8  -2   6       27.36       26.08      0.93 o 
  -7  -2   6        1.98        2.03      0.58 o 
  -6  -2   6     1157.34     1265.31     20.19 o 
  -5  -2   6        1.01        1.10      0.41 o 
  -4  -2   6        2.81        2.33      0.41 o 
  -3  -2   6       51.22       52.04      1.09 o 
  -2  -2   6      287.49      269.57      3.16 o 
  -1  -2   6      297.78      262.76      2.96 o 
   0  -2   6      561.06      530.33      6.99 o 
   1  -2   6      670.39      702.28      8.34 o 
   2  -2   6        3.22        2.64      0.26 o 
   3  -2   6       24.22       26.58      0.62 o 
   4  -2   6        1.86        1.52      0.21 o 
   5  -2   6      153.69      141.76      1.97 o 
   6  -2   6       65.25       72.81      1.79 o 
   7  -2   6       41.22       39.91      1.65 o 
   8  -2   6        6.49        6.64      0.94 o 
   9  -2   6        4.57        5.64      0.94 o 
  10  -2   6        0.15        0.22      0.78 o 
 -10  -1   6        0.49        1.14      0.67 o 
  -9  -1   6        3.19        3.84      0.70 o 
  -8  -1   6       13.06       15.07      0.98 o 
  -7  -1   6        1.17        1.35      0.64 o 
  -6  -1   6      455.98      498.52      7.42 o 
  -5  -1   6        3.94        3.78      0.58 o 
  -4  -1   6      137.28      128.86      2.68 o 
  -3  -1   6        0.05        0.22      0.25 o 
  -2  -1   6       10.90       11.34      0.41 o 
  -1  -1   6       65.48       51.59      0.94 o 
   0  -1   6        0.00        0.88      0.31 o 
   1  -1   6      164.97      181.64      3.64 o 
   2  -1   6      333.56      315.99      4.41 o 
   3  -1   6      194.74      195.64      2.72 o 
   4  -1   6       16.47       18.52      0.88 o 
   5  -1   6      554.10      570.79     12.35 o 
   6  -1   6       28.39       24.46      0.42 o 
   7  -1   6      198.95      193.94      3.97 o 
   8  -1   6       68.67       70.10      2.37 o 
   9  -1   6        9.03        9.58      1.16 o 
  10  -1   6        3.78        3.36      1.13 o 
  -9   0   6        0.19        0.40      0.45 o 
  -8   0   6        5.50        6.78      0.69 o 
  -7   0   6       22.97       25.00      1.00 o 
  -6   0   6       20.72       21.14      0.90 o 
  -5   0   6      188.09      191.30      2.84 o 
  -4   0   6       94.02       95.51      2.22 o 
  -3   0   6       30.95       32.27      0.88 o 
  -2   0   6      163.88      166.73      3.97 o 
  -1   0   6      705.95      730.75     17.86 o 
   0   0   6      233.23      226.81      3.04 o 
   1   0   6        0.04        0.22      0.31 o 
   2   0   6     1048.74     1145.21     17.07 o 
   3   0   6      136.47      110.57      1.56 o 
   4   0   6      151.11      146.29      2.18 o 
   5   0   6       87.04       96.56      2.43 o 
   6   0   6      215.46      217.16      6.39 o 
   7   0   6       91.39       86.37      3.39 o 
   8   0   6       91.51       88.55      3.60 o 
   9   0   6        0.57       -0.03      0.53 o 
  10   0   6        5.27        4.72      0.94 o 
  -9   1   6        0.42       -0.02      0.49 o 
  -8   1   6        7.50        7.96      0.72 o 
  -7   1   6        3.39        2.96      0.52 o 
  -6   1   6       45.65       46.20      1.53 o 
  -5   1   6        2.71        2.39      0.45 o 
  -4   1   6        1.90        2.35      0.69 o 
  -3   1   6      144.10      150.62      2.41 o 
  -2   1   6       13.90       13.78      0.62 o 
  -1   1   6        7.90       10.36      0.62 o 
   0   1   6      316.77      323.51      5.29 o 
   1   1   6      107.26      113.08      1.63 o 
   2   1   6       15.96       21.55      0.90 o 
   3   1   6      140.02      159.74      2.18 o 
   4   1   6      262.49      253.45      3.51 o 
   5   1   6        0.23        0.44      0.44 o 
   6   1   6       66.31       54.68      1.76 o 
   7   1   6       56.18       52.25      1.22 o 
   8   1   6       96.72       94.14      2.03 o 
   9   1   6        9.99        7.88      0.57 o 
  10   1   6        0.77        0.70      0.77 o 
  11   1   6        1.34        0.71      1.16 o 
  -9   2   6        1.55        1.02      0.52 o 
  -8   2   6       22.70       21.00      1.10 o 
  -7   2   6       14.87       13.14      0.69 o 
  -6   2   6       20.55       20.40      1.13 o 
  -5   2   6       13.39       12.64      1.10 o 
  -4   2   6      114.94      115.37      2.26 o 
  -3   2   6       26.74       26.46      1.22 o 
  -2   2   6        1.34        0.49      0.37 o 
  -1   2   6       19.51       25.47      0.78 o 
   0   2   6        3.24        7.64      1.87 o 
   1   2   6        8.73        8.32      0.53 o 
   2   2   6      203.87      229.14      3.44 o 
   3   2   6      107.15      108.25      2.01 o 
   4   2   6       88.76       97.45      1.56 o 
   5   2   6        1.89        1.87      0.39 o 
   6   2   6      239.23      246.70      6.17 o 
   7   2   6        0.77        0.66      0.66 o 
   8   2   6        6.45        6.58      0.63 o 
   9   2   6        6.65        6.56      0.58 o 
  10   2   6        1.34        0.51      0.28 o 
  11   2   6        0.13       -0.22      0.62 o 
  -8   3   6        0.69        0.34      0.38 o 
  -7   3   6        6.95        7.58      0.71 o 
  -6   3   6        3.12        4.25      0.52 o 
  -5   3   6       38.79       41.93      2.54 o 
  -4   3   6       59.76       63.22      1.87 o 
  -3   3   6       46.38       40.61     10.14 o 
  -2   3   6      176.84      169.80      2.81 o 
  -1   3   6      374.29      431.89      7.05 o 
   0   3   6      102.01      118.31      1.87 o 
   1   3   6        0.99        0.35      0.53 o 
   2   3   6        1.99        2.26      0.77 o 
   3   3   6      137.48      132.47      1.94 o 
   4   3   6       59.58       62.83      1.26 o 
   5   3   6       19.22       24.14      0.62 o 
   6   3   6       91.66       91.94      2.43 o 
   7   3   6       17.07       17.42      1.10 o 
   8   3   6       29.67       26.06      0.99 o 
   9   3   6        4.28        3.92      0.45 o 
  10   3   6        0.14       -0.25      0.32 o 
  11   3   6        0.41        0.22      0.47 o 
  -8   4   6        1.48        1.06      0.70 o 
  -7   4   6        1.60        1.68      0.57 o 
  -6   4   6        0.00        0.00      0.62 o 
  -5   4   6        3.55        2.75      1.32 o 
  -4   4   6        3.79        2.20      0.78 o 
  -3   4   6      211.02      207.84      4.07 o 
  -2   4   6      114.09      117.35      2.26 o 
  -1   4   6       60.25       68.68      2.31 o 
   0   4   6      111.79      101.70      1.79 o 
   1   4   6      718.00      703.77     16.65 o 
   2   4   6       39.34       34.39      0.85 o 
   3   4   6        2.91        4.94      0.37 o 
   4   4   6       18.82       20.17      0.77 o 
   5   4   6        1.33        1.76      0.37 o 
   6   4   6      277.87      310.99      5.05 o 
   7   4   6      322.08      331.36      8.82 o 
   8   4   6      149.17      159.51      5.51 o 
   9   4   6        0.10        0.11      0.36 o 
  10   4   6        4.03        3.00      0.45 o 
  11   4   6        0.06        0.11      0.47 o 
  -7   5   6       17.06       17.45      1.86 o 
  -6   5   6        7.10        7.97      1.16 o 
  -5   5   6        2.06        2.51      1.10 o 
  -4   5   6       69.24       74.74      2.03 o 
  -3   5   6       62.46       57.78      1.71 o 
  -2   5   6      114.34      109.06      2.76 o 
  -1   5   6        1.05        0.88      0.88 o 
   0   5   6        5.50        3.58      0.61 o 
   1   5   6        8.86        7.50      0.62 o 
   2   5   6      104.48      101.19      1.63 o 
   3   5   6        8.07        8.65      0.66 o 
   4   5   6       37.77       33.18      1.10 o 
   5   5   6       55.20       57.44      1.16 o 
   6   5   6       70.86       74.30      1.79 o 
   7   5   6       40.82       41.67      1.54 o 
   8   5   6        0.06       -0.22      0.53 o 
   9   5   6        6.40        7.66      0.51 o 
  10   5   6        8.29        8.02      0.77 o 
  11   5   6        1.08        1.83      0.66 o 
  -7   6   6        4.59        4.98      0.82 o 
  -6   6   6       23.20       27.05      2.16 o 
  -5   6   6        0.02        0.11      0.78 o 
  -4   6   6        2.22        2.09      0.94 o 
  -3   6   6        1.26        0.44      0.62 o 
  -2   6   6      214.29      217.20      4.05 o 
  -1   6   6      547.21      550.30      9.48 o 
   0   6   6       50.26       53.39      1.69 o 
   1   6   6      203.10      184.54      2.96 o 
   2   6   6       19.64       25.11      0.93 o 
   3   6   6       48.61       45.20      1.00 o 
   4   6   6      116.21      106.32      1.96 o 
   5   6   6       56.24       52.85      1.10 o 
   6   6   6        2.33        2.15      0.39 o 
   7   6   6        0.66        0.66      0.44 o 
   8   6   6        0.75        0.79      0.37 o 
   9   6   6       39.51       38.50      1.04 o 
  10   6   6        0.56        1.10      0.39 o 
  -6   7   6        9.14        8.66      1.40 o 
  -5   7   6        0.34        0.54      0.85 o 
  -4   7   6        2.44        4.05      1.16 o 
  -3   7   6        1.04        1.65      1.40 o 
  -2   7   6      132.80      122.80      2.81 o 
  -1   7   6       58.28       57.42      2.43 o 
   0   7   6        0.27        0.32      0.69 o 
   1   7   6       59.45       78.71      3.31 o 
   2   7   6      331.73      306.25      4.68 o 
   3   7   6      271.66      280.96      4.20 o 
   4   7   6        0.29       -0.09      0.53 o 
   5   7   6      184.22      163.81      2.49 o 
   6   7   6       18.01       19.32      0.73 o 
   7   7   6        1.67        2.68      0.62 o 
   8   7   6        1.67        1.76      0.39 o 
   9   7   6        0.11        0.09      0.32 o 
  10   7   6        4.35        4.96      0.47 o 
  -5   8   6        1.17        1.43      0.94 o 
  -4   8   6       32.86       36.79      1.79 o 
  -3   8   6       10.19        9.13      1.09 o 
  -2   8   6        0.30        0.09      0.73 o 
  -1   8   6      138.67      149.03      3.04 o 
   0   8   6       19.39       16.34      0.94 o 
   1   8   6      141.09      143.87      2.57 o 
   2   8   6        6.81        6.81      0.77 o 
   3   8   6        2.00        2.54      0.47 o 
   4   8   6        0.00        0.04      0.37 o 
   5   8   6       43.72       31.69      0.77 o 
   6   8   6       21.20       25.46      0.62 o 
   7   8   6       17.08       17.29      0.99 o 
   8   8   6        0.16        0.06      0.21 o 
   9   8   6        0.16        0.00      0.22 o 
  -4   9   6        0.00        0.33      0.78 o 
  -3   9   6       13.74       18.27      1.32 o 
  -2   9   6        7.06        2.98      2.98 o 
  -1   9   6        9.98        9.18      0.94 o 
   0   9   6       20.02       22.74      1.09 o 
   1   9   6       24.38       26.90      1.13 o 
   2   9   6        5.39        6.62      0.62 o 
   3   9   6        4.07        4.35      0.57 o 
   4   9   6       17.89       15.87      0.66 o 
   5   9   6       27.38       25.44      0.88 o 
   6   9   6        0.77        0.22      0.20 o 
   7   9   6        9.50        9.40      0.77 o 
   8   9   6        6.31        9.92      1.54 o 
  -2  10   6        1.94        0.00      0.73 o 
  -1  10   6        1.34        0.00      0.57 o 
   0  10   6        1.73        0.53      0.73 o 
   1  10   6        0.60        0.28      0.53 o 
   2  10   6        1.70        1.21      0.47 o 
   3  10   6       38.44       40.57      0.94 o 
   4  10   6        0.11        0.15      0.20 o 
   5  10   6        0.01        0.22      0.31 o 
   6  10   6        0.00       -0.44      1.10 o 
   7  10   6        0.39        0.88      1.10 o 
   0  11   6       12.55       13.26      0.94 o 
   1  11   6        8.23       10.36      0.78 o 
   2  11   6        4.74        5.55      0.62 o 
   3  11   6        1.11        0.51      0.39 o 
   4  11   6        8.49        7.72      0.47 o 
   5  11   6        0.21        0.66      1.32 o 
   6  11   6        7.03        7.94      2.87 o 
  -3 -11   7       11.06       11.68      1.32 o 
  -2 -11   7        5.69        5.95      1.10 o 
  -1 -11   7        0.67        0.00      0.66 o 
  -6 -10   7        6.53        6.83      1.76 o 
  -5 -10   7        1.45        1.10      1.10 o 
  -4 -10   7       20.11       22.49      1.98 o 
  -3 -10   7        0.77       -0.22      0.88 o 
  -2 -10   7        9.03        6.83      1.10 o 
  -1 -10   7        0.48        0.41      0.32 o 
   0 -10   7       20.39       21.55      0.71 o 
   1 -10   7       28.54       31.19      0.76 o 
   2 -10   7        0.00        0.57      0.66 o 
  -7  -9   7       10.63       12.16      1.40 o 
  -6  -9   7        1.63        2.54      1.13 o 
  -5  -9   7        7.68        8.39      1.09 o 
  -4  -9   7        4.40        4.74      0.94 o 
  -3  -9   7        0.56        0.55      0.62 o 
  -2  -9   7       22.37       19.94      1.08 o 
  -1  -9   7       10.44       11.23      0.57 o 
   0  -9   7        0.02        0.08      0.28 o 
   1  -9   7       14.32       16.06      0.58 o 
   2  -9   7       13.02       14.70      0.78 o 
   3  -9   7        3.17        0.79      0.99 o 
   4  -9   7        8.35        7.41      1.98 o 
  -8  -8   7        1.41        0.99      0.94 o 
  -7  -8   7        0.70        1.14      0.85 o 
  -6  -8   7        3.25        3.82      0.94 o 
  -5  -8   7       25.45       28.95      1.79 o 
  -4  -8   7       15.15       13.92      0.85 o 
  -3  -8   7       24.50       24.16      1.01 o 
  -2  -8   7       23.02       22.19      0.59 o 
  -1  -8   7      108.99      104.59      1.69 o 
   0  -8   7        3.14        3.40      0.42 o 
   1  -8   7        7.39        5.95      0.53 o 
   2  -8   7        0.01       -0.22      0.39 o 
   3  -8   7       13.54       11.95      0.93 o 
   4  -8   7        7.02        6.23      3.86 o 
   5  -8   7        0.48        0.18      0.73 o 
  -8  -7   7        0.63        0.44      1.76 o 
  -7  -7   7        6.97        7.30      2.20 o 
  -6  -7   7        0.03        0.11      0.25 o 
  -5  -7   7       35.27       39.92      1.56 o 
  -4  -7   7       34.01       28.82      0.79 o 
  -3  -7   7        9.76       11.00      0.39 o 
  -2  -7   7       44.47       44.31      1.61 o 
  -1  -7   7       17.69       21.35      0.64 o 
   0  -7   7       11.46       10.42      0.40 o 
   1  -7   7       31.77       31.25      0.98 o 
   2  -7   7        1.11        0.88      0.47 o 
   3  -7   7       20.27       20.83      0.94 o 
   4  -7   7       66.52       70.46      2.04 o 
   5  -7   7        8.87       10.97      1.13 o 
   6  -7   7        0.01       -0.39      0.69 o 
  -9  -6   7        1.30        1.54      1.32 o 
  -8  -6   7        0.00       -1.10      1.10 o 
  -7  -6   7        0.15        0.19      0.19 o 
  -6  -6   7        0.07       -0.03      0.16 o 
  -5  -6   7       30.33       30.98      1.21 o 
  -4  -6   7       61.96       59.78      1.81 o 
  -3  -6   7        0.33        0.42      0.20 o 
  -2  -6   7       38.19       37.98      0.84 o 
  -1  -6   7       13.31       13.17      0.58 o 
   0  -6   7       32.68       31.92      0.85 o 
   1  -6   7      169.76      164.25      2.86 o 
   2  -6   7      227.97      225.13      5.15 o 
   3  -6   7       37.88       42.99      1.85 o 
   4  -6   7        1.89        1.65      0.62 o 
   5  -6   7       26.14       26.98      1.47 o 
   6  -6   7        9.43       12.48      1.09 o 
   7  -6   7       13.32       18.63      1.70 o 
  -9  -5   7        4.68        4.73      0.59 o 
  -8  -5   7        4.10        3.96      0.52 o 
  -7  -5   7        0.94        0.96      0.31 o 
  -6  -5   7        3.30        2.60      0.30 o 
  -5  -5   7        0.37        0.16      0.15 o 
  -4  -5   7        4.22        4.34      0.34 o 
  -3  -5   7       83.68       86.93      1.49 o 
  -2  -5   7       38.82       38.90      0.70 o 
  -1  -5   7        0.23        0.82      0.32 o 
   0  -5   7        7.72        8.82      0.47 o 
   1  -5   7      102.79       96.69      1.56 o 
   2  -5   7      276.97      266.68      3.89 o 
   3  -5   7      276.53      255.18      3.92 o 
   4  -5   7       44.81       41.26      1.32 o 
   5  -5   7        4.21        4.80      0.93 o 
   6  -5   7        7.25       10.14      1.00 o 
   7  -5   7        3.67        6.26      1.00 o 
   8  -5   7       15.56       18.13      1.73 o 
  -9  -4   7        1.54        1.80      0.43 o 
  -8  -4   7        0.80        0.37      0.51 o 
  -7  -4   7       25.40       24.45      0.78 o 
  -6  -4   7        2.10        2.82      0.43 o 
  -5  -4   7       59.31       61.18      2.11 o 
  -4  -4   7       28.52       27.74      1.00 o 
  -3  -4   7       57.35       54.54      1.11 o 
  -2  -4   7      152.40      148.15      3.12 o 
  -1  -4   7        8.81        8.78      0.41 o 
   0  -4   7      241.02      247.38      3.27 o 
   1  -4   7       19.76       19.73      0.62 o 
   2  -4   7      527.34      504.71      9.04 o 
   3  -4   7        0.74        0.49      0.37 o 
   4  -4   7       31.37       29.66      0.77 o 
   5  -4   7       11.88       10.07      1.32 o 
   6  -4   7       46.88       48.72      1.96 o 
   7  -4   7       13.13       15.58      1.16 o 
   8  -4   7        0.03        0.17      0.69 o 
   9  -4   7        8.36        8.91      1.67 o 
  -9  -3   7        0.90        0.71      0.52 o 
  -8  -3   7        0.08       -0.04      0.44 o 
  -7  -3   7        8.61        9.24      1.10 o 
  -6  -3   7      221.99      249.39      9.76 o 
  -5  -3   7      127.65      143.28      2.42 o 
  -4  -3   7       89.54       89.06      1.98 o 
  -3  -3   7       12.92       10.94      0.41 o 
  -2  -3   7       20.19       19.35      0.53 o 
  -1  -3   7        1.32        1.19      0.34 o 
   0  -3   7      373.95      368.09      4.44 o 
   1  -3   7        3.16        3.03      0.45 o 
   2  -3   7      104.92      108.83      1.44 o 
   3  -3   7       35.54       33.43      0.73 o 
   4  -3   7       18.75       14.13      0.57 o 
   5  -3   7        3.91        2.66      0.21 o 
   6  -3   7       26.80       25.73      1.16 o 
   7  -3   7       23.82       20.71      1.47 o 
   8  -3   7        2.43        2.34      1.10 o 
   9  -3   7       20.01       26.67      2.00 o 
  -9  -2   7        3.02        2.46      0.58 o 
  -8  -2   7        1.55        1.80      0.54 o 
  -7  -2   7       15.32       14.37      1.07 o 
  -6  -2   7      489.87      528.08      8.43 o 
  -5  -2   7      107.79      111.45      1.86 o 
  -4  -2   7      140.42      155.82      4.01 o 
  -3  -2   7       18.97       22.27      0.63 o 
  -2  -2   7       12.80       12.15      0.49 o 
  -1  -2   7       26.85       34.21      0.61 o 
   0  -2   7      181.11      169.12      2.09 o 
   1  -2   7      141.38      156.83      3.29 o 
   2  -2   7       29.74       34.65      0.58 o 
   3  -2   7        4.14        3.02      0.37 o 
   4  -2   7       12.82       10.83      0.57 o 
   5  -2   7       55.95       50.92      1.32 o 
   6  -2   7        5.54        3.56      0.33 o 
   7  -2   7        0.32        0.22      0.59 o 
   8  -2   7        2.79        2.49      0.96 o 
   9  -2   7        0.05        0.00      0.62 o 
  10  -2   7        0.99        1.65      0.94 o 
  -9  -1   7        0.04       -0.14      0.41 o 
  -8  -1   7       12.05       12.28      0.91 o 
  -7  -1   7       26.42       28.48      1.14 o 
  -6  -1   7        5.46        6.97      0.71 o 
  -5  -1   7      195.74      206.38      3.20 o 
  -4  -1   7       94.19       89.96      1.44 o 
  -3  -1   7       31.74       32.09      0.85 o 
  -2  -1   7        6.47        7.63      0.61 o 
  -1  -1   7        0.36        0.44      0.31 o 
   0  -1   7        5.91        7.80      0.53 o 
   1  -1   7     1091.49     1193.27     18.16 o 
   2  -1   7        4.58        3.42      0.47 o 
   3  -1   7        0.04        1.65      0.47 o 
   4  -1   7        0.02        0.66      0.66 o 
   5  -1   7       14.89       11.24      1.10 o 
   6  -1   7       10.23       13.01      1.32 o 
   7  -1   7       79.58       75.01      2.10 o 
   8  -1   7        1.63        0.98      0.69 o 
   9  -1   7        0.45        0.66      0.69 o 
  10  -1   7        1.99        2.20      0.94 o 
  -9   0   7        2.42        1.39      0.76 o 
  -8   0   7        2.99        2.83      0.58 o 
  -7   0   7        0.00        0.00      0.38 o 
  -6   0   7        2.70        2.30      0.81 o 
  -5   0   7       72.78       79.50      1.48 o 
  -4   0   7       24.93       22.19      0.71 o 
  -3   0   7       10.32       10.24      0.85 o 
  -2   0   7      126.74      132.03      3.42 o 
  -1   0   7        2.59        1.21      0.47 o 
   0   0   7      172.79      158.50      2.26 o 
   1   0   7      251.02      273.77      3.82 o 
   2   0   7        0.74        0.22      0.31 o 
   3   0   7       17.36       18.85      0.77 o 
   4   0   7       17.87       13.82      1.43 o 
   5   0   7       57.44       50.27      1.98 o 
   6   0   7      182.68      188.72      6.17 o 
   7   0   7      121.16      119.49      3.75 o 
   8   0   7      123.26      104.04      5.30 o 
   9   0   7        5.56        6.36      1.10 o 
  10   0   7        2.69        3.17      1.10 o 
  -9   1   7        3.09        2.10      0.75 o 
  -8   1   7        0.23        0.73      0.54 o 
  -7   1   7       20.96       18.47      1.39 o 
  -6   1   7        0.21        0.53      0.45 o 
  -5   1   7        0.86        1.55      0.73 o 
  -4   1   7       66.65       61.81      1.54 o 
  -3   1   7        0.00        0.09      0.37 o 
  -2   1   7       62.87       69.73      1.59 o 
  -1   1   7       38.93       36.16      1.40 o 
   0   1   7      109.59       87.68      5.73 o 
   1   1   7     1886.34     2068.13     34.30 o 
   2   1   7        6.63        3.46      0.73 o 
   3   1   7       57.07       67.55      1.38 o 
   4   1   7        5.06        4.40      0.66 o 
   5   1   7       15.58       17.09      0.78 o 
   6   1   7        9.19       11.46      1.76 o 
   7   1   7        6.47        6.17      1.10 o 
   8   1   7        1.23        2.50      0.53 o 
   9   1   7        1.90        1.25      0.28 o 
  10   1   7        0.54        0.98      0.88 o 
  -8   2   7        5.77        5.88      0.73 o 
  -7   2   7       31.01       33.19      1.10 o 
  -6   2   7        4.32        3.49      0.89 o 
  -5   2   7        5.97        6.43      0.85 o 
  -4   2   7       26.47       32.38      1.91 o 
  -3   2   7       36.29       29.42      2.09 o 
  -2   2   7       25.40       25.79      1.22 o 
  -1   2   7      104.66       95.57      1.71 o 
   0   2   7      718.70      807.56     28.66 o 
   1   2   7        2.61        1.76      0.47 o 
   2   2   7        2.72        1.62      0.37 o 
   3   2   7      289.51      286.39      5.84 o 
   4   2   7        0.13        0.11      0.31 o 
   5   2   7      163.50      170.70      4.08 o 
   6   2   7        2.97        3.97      1.32 o 
   7   2   7       24.91       28.44      1.32 o 
   8   2   7       10.94       10.89      0.69 o 
   9   2   7        6.42        6.37      0.38 o 
  10   2   7        0.25        0.15      0.59 o 
  11   2   7        0.15        0.22      0.62 o 
  -8   3   7        0.31       -0.24      0.58 o 
  -7   3   7        3.60        3.09      0.54 o 
  -6   3   7        5.48        5.00      0.70 o 
  -5   3   7       42.15       43.93      2.43 o 
  -4   3   7      119.46      130.92      2.79 o 
  -3   3   7       15.69       15.92      1.00 o 
  -2   3   7        8.91        8.29      1.00 o 
  -1   3   7       26.30       29.26      1.00 o 
   0   3   7      320.07      333.48      5.95 o 
   1   3   7       45.44       57.55      1.25 o 
   2   3   7      249.82      249.75      3.92 o 
   3   3   7        0.71        0.57      0.37 o 
   4   3   7        4.47        4.05      0.53 o 
   5   3   7       22.68       23.37      1.06 o 
   6   3   7        0.00        0.55      0.47 o 
   7   3   7      218.98      218.04      5.29 o 
   8   3   7        8.45        9.29      0.53 o 
   9   3   7        2.24        1.68      0.36 o 
  10   3   7        5.37        6.81      0.50 o 
  11   3   7        2.08        1.19      1.10 o 
  -7   4   7       17.32       19.52      1.17 o 
  -6   4   7        4.57        3.64      0.94 o 
  -5   4   7        0.17        0.51      0.79 o 
  -4   4   7       23.33       24.82      1.32 o 
  -3   4   7       83.10       84.70      2.44 o 
  -2   4   7      129.25      133.87      2.95 o 
  -1   4   7       57.89       61.86      2.43 o 
   0   4   7        4.17        5.60      0.73 o 
   1   4   7       86.23       92.93      1.71 o 
   2   4   7       23.63       28.17      0.85 o 
   3   4   7        8.37        6.99      0.61 o 
   4   4   7      136.83      136.51      2.41 o 
   5   4   7       19.71       17.11      1.22 o 
   6   4   7      495.06      512.23     10.58 o 
   7   4   7       41.81       41.89      1.76 o 
   8   4   7        3.35        3.53      0.59 o 
   9   4   7       36.17       41.35      1.09 o 
  10   4   7        1.61        0.81      0.34 o 
  11   4   7        0.24        0.09      0.53 o 
  -7   5   7       10.62        9.12      0.79 o 
  -6   5   7       30.10       34.66      1.87 o 
  -5   5   7        0.04       -0.11      1.25 o 
  -4   5   7       48.11       47.92      2.16 o 
  -3   5   7       11.99       10.91      1.26 o 
  -2   5   7       48.35       49.13      1.54 o 
  -1   5   7       26.84       27.87      1.16 o 
   0   5   7       18.86       19.65      0.85 o 
   1   5   7        6.46        9.18      0.69 o 
   2   5   7      164.62      146.96      2.76 o 
   3   5   7       11.74       15.74      0.90 o 
   4   5   7        1.96        1.85      0.42 o 
   5   5   7        8.05       10.14      0.62 o 
   6   5   7      182.07      177.15      2.96 o 
   7   5   7       43.94       43.87      1.54 o 
   8   5   7       22.15       23.93      0.94 o 
   9   5   7        7.95        7.05      0.73 o 
  10   5   7        1.54        1.54      0.47 o 
  -6   6   7       20.70       18.37      1.63 o 
  -5   6   7       48.72       56.99      3.75 o 
  -4   6   7       83.24       80.23      2.76 o 
  -3   6   7        0.58        0.44      0.78 o 
  -2   6   7       67.27       75.33      2.10 o 
  -1   6   7        0.35        0.13      0.53 o 
   0   6   7       89.48       91.38      2.03 o 
   1   6   7       18.37       23.21      1.13 o 
   2   6   7       80.88       81.48      1.71 o 
   3   6   7       18.98       24.82      0.85 o 
   4   6   7       75.46       66.82      1.50 o 
   5   6   7       51.61       46.33      1.00 o 
   6   6   7        1.71        2.43      0.53 o 
   7   6   7       18.14       19.18      1.54 o 
   8   6   7        4.45        3.48      0.53 o 
   9   6   7        2.54        1.45      0.53 o 
  10   6   7        0.28        0.44      0.53 o 
  -5   7   7        0.15        0.22      0.94 o 
  -4   7   7      101.45      104.91      4.63 o 
  -3   7   7        0.11        0.18      0.77 o 
  -2   7   7      101.45      104.16      2.57 o 
  -1   7   7       40.59       47.07      1.56 o 
   0   7   7        0.98        0.88      0.62 o 
   1   7   7      105.72       91.32      1.94 o 
   2   7   7       44.73       43.06      1.16 o 
   3   7   7      338.91      320.75      5.84 o 
   4   7   7       11.06        8.37      0.73 o 
   5   7   7       30.10       22.27      0.69 o 
   6   7   7        0.03        0.33      0.31 o 
   7   7   7        0.67        0.81      0.39 o 
   8   7   7        0.08        0.44      0.62 o 
   9   7   7        4.06        4.41      0.66 o 
  10   7   7        1.72        1.10      0.47 o 
  -4   8   7        4.28        3.86      1.09 o 
  -3   8   7        2.82        2.29      1.13 o 
  -2   8   7        0.03        0.22      0.62 o 
  -1   8   7        5.61        7.55      0.94 o 
   0   8   7        0.02        0.00      0.47 o 
   1   8   7        3.21        3.98      0.62 o 
   2   8   7        7.07        7.72      0.77 o 
   3   8   7       72.14       79.61      1.56 o 
   4   8   7        0.26        0.33      0.31 o 
   5   8   7        4.64        3.76      0.53 o 
   6   8   7       21.15       19.07      0.62 o 
   7   8   7        0.51        0.55      0.31 o 
   8   8   7       12.67       16.21      0.79 o 
   9   8   7        0.13        0.44      0.44 o 
  -3   9   7        4.53        3.33      0.94 o 
  -2   9   7        0.00        0.22      0.62 o 
  -1   9   7        3.94        4.21      3.20 o 
   0   9   7        0.18        0.88      0.62 o 
   1   9   7       28.77       30.13      1.26 o 
   2   9   7       23.80       26.71      1.40 o 
   3   9   7        0.00        0.00      0.31 o 
   4   9   7        0.25        0.00      0.31 o 
   5   9   7        0.01       -0.22      0.31 o 
   6   9   7       14.19       14.25      0.69 o 
   7   9   7        0.28        0.13      0.29 o 
  -1  10   7        1.70        1.54      1.54 o 
   0  10   7        4.34        5.62      1.10 o 
   1  10   7       29.50       39.25      1.25 o 
   2  10   7        7.76        8.49      0.77 o 
   3  10   7        0.14        0.55      0.31 o 
   4  10   7        0.03        0.31      0.37 o 
   5  10   7        4.47        4.41      0.37 o 
   6  10   7        3.50        2.96      0.37 o 
   7  10   7        0.09       -0.22      1.10 o 
   1  11   7        6.86       10.00      1.06 o 
   2  11   7        6.41        7.77      0.99 o 
   3  11   7        0.57        0.55      0.31 o 
   4  11   7        8.00        9.78      0.53 o 
  -5 -10   8        2.30        1.76      0.94 o 
  -4 -10   8        1.04        1.20      0.85 o 
  -3 -10   8       28.12       28.00      1.98 o 
  -2 -10   8        1.73        0.00      0.66 o 
  -1 -10   8        1.91        0.72      0.32 o 
   0 -10   8        1.87        1.32      0.37 o 
   1 -10   8        0.07       -0.25      0.53 o 
  -6  -9   8        0.78        0.11      0.78 o 
  -5  -9   8        0.59        0.77      0.78 o 
  -4  -9   8       14.84       15.80      1.25 o 
  -3  -9   8        8.57        8.85      1.16 o 
  -2  -9   8        1.19        0.88      0.41 o 
  -1  -9   8       17.69       18.60      0.70 o 
   0  -9   8        1.29        0.97      0.37 o 
   1  -9   8        9.14        9.92      0.62 o 
   2  -9   8        5.09        5.52      0.62 o 
   3  -9   8       59.70       71.84      2.64 o 
  -7  -8   8        0.00        0.66      1.32 o 
  -6  -8   8        0.00        0.22      1.76 o 
  -5  -8   8        3.39        3.31      0.94 o 
  -4  -8   8        9.96        8.30      0.90 o 
  -3  -8   8       22.53       20.69      1.41 o 
  -2  -8   8        6.41        6.68      0.43 o 
  -1  -8   8      183.91      182.31      3.32 o 
   0  -8   8        3.65        2.35      0.52 o 
   1  -8   8        8.11        8.09      0.51 o 
   2  -8   8        0.09        0.33      0.47 o 
   3  -8   8        3.81        5.35      0.90 o 
   4  -8   8       55.32       71.33      1.94 o 
   5  -8   8        0.01        0.00      0.94 o 
  -8  -7   8        0.38       -0.22      1.10 o 
  -7  -7   8        3.79        3.75      1.32 o 
  -6  -7   8       20.68       23.81      3.31 o 
  -5  -7   8       40.37       34.95      2.21 o 
  -4  -7   8       24.05       23.61      1.30 o 
  -3  -7   8        3.09        3.69      0.41 o 
  -2  -7   8       41.11       40.20      2.43 o 
  -1  -7   8       31.64       33.29      1.00 o 
   0  -7   8      157.53      157.28      2.79 o 
   1  -7   8       98.18       98.99      1.87 o 
   2  -7   8       12.16       11.17      0.61 o 
   3  -7   8       11.86       12.56      1.06 o 
   4  -7   8        3.72        3.98      2.76 o 
   5  -7   8       23.51       29.83      2.10 o 
   6  -7   8        3.79        2.54      0.94 o 
  -8  -6   8        0.06        0.00      1.54 o 
  -7  -6   8        9.37        8.27      1.07 o 
  -6  -6   8        6.73        6.64      0.35 o 
  -5  -6   8       15.17       13.21      0.52 o 
  -4  -6   8       23.94       23.35      0.77 o 
  -3  -6   8       25.28       27.17      0.83 o 
  -2  -6   8       25.29       26.54      0.63 o 
  -1  -6   8       11.44       11.96      0.69 o 
   0  -6   8       64.86       68.31      1.50 o 
   1  -6   8       12.40       12.54      0.69 o 
   2  -6   8      121.15      109.86      3.20 o 
   3  -6   8       21.68       25.14      0.93 o 
   4  -6   8       37.28       35.38      1.76 o 
   5  -6   8        7.09        6.77      1.40 o 
   6  -6   8        1.99        0.77      0.78 o 
   7  -6   8        0.18        0.54      0.85 o 
  -9  -5   8        3.28        2.65      1.32 o 
  -8  -5   8        1.93        1.95      0.46 o 
  -7  -5   8        3.63        3.80      1.13 o 
  -6  -5   8        3.73        3.40      0.60 o 
  -5  -5   8        1.65        1.80      0.29 o 
  -4  -5   8        0.31        0.19      0.32 o 
  -3  -5   8       40.75       40.21      0.76 o 
  -2  -5   8        0.21        0.24      0.34 o 
  -1  -5   8        5.48        4.39      0.57 o 
   0  -5   8       12.15       12.51      0.51 o 
   1  -5   8        0.53        0.40      0.37 o 
   2  -5   8      484.00      458.24      7.08 o 
   3  -5   8       22.25       26.95      0.77 o 
   4  -5   8      120.80      121.75      6.69 o 
   5  -5   8        1.54        1.57      1.16 o 
   6  -5   8        2.40        4.48      0.85 o 
   7  -5   8       46.86       64.19      2.26 o 
   8  -5   8        1.04        0.66      0.94 o 
  -9  -4   8        2.70        1.42      0.46 o 
  -8  -4   8       28.07       25.20      1.52 o 
  -7  -4   8        0.94        0.74      0.35 o 
  -6  -4   8        0.92        0.93      0.29 o 
  -5  -4   8        2.93        3.05      0.35 o 
  -4  -4   8       24.56       23.64      0.63 o 
  -3  -4   8       41.97       43.25      0.93 o 
  -2  -4   8        8.62        7.31      0.51 o 
  -1  -4   8        4.38        3.46      0.38 o 
   0  -4   8        1.06        0.90      0.34 o 
   1  -4   8       20.47       19.57      0.54 o 
   2  -4   8      234.84      226.87      3.59 o 
   3  -4   8       16.70       14.25      0.69 o 
   4  -4   8       21.47       16.70      0.77 o 
   5  -4   8        8.40       11.44      0.84 o 
   6  -4   8        1.86        0.78      1.16 o 
   7  -4   8        0.22        0.83      0.69 o 
   8  -4   8        4.91       10.77      1.32 o 
  -9  -3   8        1.37        0.91      0.54 o 
  -8  -3   8      153.94      157.93      3.93 o 
  -7  -3   8        8.17        9.58      0.87 o 
  -6  -3   8       41.88       44.35      1.39 o 
  -5  -3   8        7.01        7.30      0.64 o 
  -4  -3   8       82.64       91.69      1.96 o 
  -3  -3   8       76.99       70.41      1.13 o 
  -2  -3   8      326.82      304.92      3.89 o 
  -1  -3   8      170.13      168.16      2.25 o 
   0  -3   8       79.73       73.14      1.10 o 
   1  -3   8       75.00       78.35      1.24 o 
   2  -3   8        1.84        2.11      0.32 o 
   3  -3   8      229.19      218.99      3.35 o 
   4  -3   8       55.41       57.74      2.20 o 
   5  -3   8        8.42        6.17      0.22 o 
   6  -3   8       44.49       50.63      1.63 o 
   7  -3   8        6.52        8.82      1.26 o 
   8  -3   8        0.03        0.10      0.77 o 
   9  -3   8        0.08        0.13      0.96 o 
  -9  -2   8        0.02        0.07      0.45 o 
  -8  -2   8      145.63      135.20      9.50 o 
  -7  -2   8        0.22        0.47      0.56 o 
  -6  -2   8       20.51       17.50      2.01 o 
  -5  -2   8        7.87        8.97      0.67 o 
  -4  -2   8        2.20        3.64      0.45 o 
  -3  -2   8        0.61        0.41      0.28 o 
  -2  -2   8        7.94       10.07      0.50 o 
  -1  -2   8       53.25       60.34      1.28 o 
   0  -2   8      117.88      114.61      1.91 o 
   1  -2   8      102.28      102.44      1.54 o 
   2  -2   8       14.73       17.83      0.57 o 
   3  -2   8      298.67      307.61      3.87 o 
   4  -2   8       55.63       54.45      1.20 o 
   5  -2   8      200.15      167.78      4.85 o 
   6  -2   8       80.12       74.13      4.63 o 
   7  -2   8       22.46       23.37      1.25 o 
   8  -2   8       20.95       22.14      1.32 o 
   9  -2   8        5.05        6.73      1.30 o 
  -9  -1   8        1.81        1.14      0.62 o 
  -8  -1   8       17.97       17.28      1.85 o 
  -7  -1   8       18.75       16.05      0.89 o 
  -6  -1   8       23.97       26.32      1.11 o 
  -5  -1   8        6.54        7.77      1.52 o 
  -4  -1   8        1.28        2.16      0.54 o 
  -3  -1   8       57.43       59.52      1.66 o 
  -2  -1   8        6.10        6.46      0.56 o 
  -1  -1   8       70.29       81.01      1.65 o 
   0  -1   8      113.10      111.53      2.10 o 
   1  -1   8       12.22       14.91      0.79 o 
   2  -1   8      233.67      218.49      3.27 o 
   3  -1   8      328.26      345.08      5.14 o 
   4  -1   8       82.91       70.00      1.56 o 
   5  -1   8      334.03      334.01      7.72 o 
   6  -1   8       77.14       74.74      2.65 o 
   7  -1   8        6.39        6.83      1.32 o 
   8  -1   8       15.98       14.44      1.09 o 
   9  -1   8        0.00        0.11      0.62 o 
  10  -1   8        0.05       -0.33      0.78 o 
  -9   0   8        4.57        3.18      1.33 o 
  -8   0   8       16.13       18.19      1.27 o 
  -7   0   8       14.48       16.92      0.87 o 
  -6   0   8        6.36        6.60      0.73 o 
  -5   0   8        1.97        2.40      0.56 o 
  -4   0   8       23.81       23.66      0.80 o 
  -3   0   8       25.44       20.52      0.94 o 
  -2   0   8        8.37        9.40      0.62 o 
  -1   0   8       87.35      100.50      1.79 o 
   0   0   8       93.25       81.62      4.63 o 
   1   0   8        1.96        0.66      0.44 o 
   2   0   8       41.75       43.41      1.00 o 
   3   0   8       81.57       80.86      1.69 o 
   4   0   8      340.45      321.04      4.91 o 
   5   0   8        8.79        7.50      1.10 o 
   6   0   8      178.55      174.17      5.95 o 
   7   0   8       19.26       12.13      1.32 o 
   8   0   8        1.82        0.97      0.37 o 
   9   0   8        1.17        1.27      0.93 o 
  10   0   8        7.41        7.77      1.09 o 
  -8   1   8        1.01        0.76      0.76 o 
  -7   1   8        4.62        5.28      0.90 o 
  -6   1   8       36.86       40.92      1.26 o 
  -5   1   8       13.19       13.06      0.74 o 
  -4   1   8        7.73        7.28      1.32 o 
  -3   1   8        0.06        0.54      0.53 o 
  -2   1   8       33.55       26.52      1.00 o 
  -1   1   8       40.13       41.93      1.47 o 
   0   1   8      123.65      120.46      2.53 o 
   1   1   8       24.87       24.49      0.85 o 
   2   1   8      154.92      148.75      3.20 o 
   3   1   8       14.45       15.05      0.79 o 
   4   1   8      434.13      442.04      6.70 o 
   5   1   8       24.97       25.49      0.94 o 
   6   1   8       47.34       46.74      1.98 o 
   7   1   8       10.62       11.68      1.32 o 
   8   1   8        0.17        0.57      0.22 o 
   9   1   8        0.20        0.48      0.30 o 
  10   1   8        2.35        3.37      0.85 o 
  -8   2   8        2.77        2.58      0.64 o 
  -7   2   8        1.34        1.61      0.64 o 
  -6   2   8        7.49        8.00      2.32 o 
  -5   2   8        0.26       -0.10      0.69 o 
  -4   2   8        5.64        3.75      0.96 o 
  -3   2   8      153.07      168.50      3.64 o 
  -2   2   8        4.77        6.84      0.78 o 
  -1   2   8        2.92        8.08      1.25 o 
   0   2   8       47.72       51.30      1.32 o 
   1   2   8        8.54        9.86      0.85 o 
   2   2   8      101.19      106.31      1.79 o 
   3   2   8       23.53       24.03      0.85 o 
   4   2   8       39.60       39.05      1.16 o 
   5   2   8       36.19       33.52      1.09 o 
   6   2   8       61.70       55.34      3.09 o 
   7   2   8        4.94        5.51      0.88 o 
   8   2   8        0.44        0.44      0.66 o 
   9   2   8        1.73        2.21      0.37 o 
  10   2   8        1.18        0.26      0.73 o 
  -8   3   8        0.27        0.55      0.71 o 
  -7   3   8       10.48        9.26      0.83 o 
  -6   3   8        3.17        3.48      0.64 o 
  -5   3   8       95.44       87.63     13.01 o 
  -4   3   8        0.29        0.96      0.69 o 
  -3   3   8       23.79       24.47      1.98 o 
  -2   3   8       98.43       88.88      2.01 o 
  -1   3   8       62.40       61.30      1.56 o 
   0   3   8        1.66        0.88      0.47 o 
   1   3   8       32.81       36.84      1.00 o 
   2   3   8       10.12        9.09      0.69 o 
   3   3   8       10.77       10.89      0.69 o 
   4   3   8      248.25      264.37      4.04 o 
   5   3   8      515.35      519.74      8.82 o 
   6   3   8      267.69      275.93      5.84 o 
   7   3   8        1.61        2.87      0.88 o 
   8   3   8        0.04       -0.22      0.66 o 
   9   3   8        2.49        2.28      0.39 o 
  10   3   8        2.15        1.95      0.58 o 
  -7   4   8        1.53        1.53      0.84 o 
  -6   4   8       12.73       16.43      1.40 o 
  -5   4   8        2.23        1.64      1.47 o 
  -4   4   8        6.34        6.11      1.26 o 
  -3   4   8        0.00       -0.13      0.61 o 
  -2   4   8        0.18        0.44      0.62 o 
  -1   4   8       60.39       64.03      1.98 o 
   0   4   8      125.93      120.93      2.65 o 
   1   4   8        4.90        5.33      0.62 o 
   2   4   8       14.76       17.12      1.06 o 
   3   4   8        4.57        4.69      0.69 o 
   4   4   8       91.58       96.57      2.31 o 
   5   4   8       81.77       85.61      1.94 o 
   6   4   8       51.90       52.15      1.40 o 
   7   4   8       53.37       58.42      1.98 o 
   8   4   8       43.06       39.68      1.76 o 
   9   4   8        0.44        0.44      0.37 o 
  10   4   8        0.93        0.17      0.57 o 
  -6   5   8        1.28        1.54      1.09 o 
  -5   5   8        2.15        2.98      1.09 o 
  -4   5   8       96.55      103.41      2.96 o 
  -3   5   8      179.26      195.85      4.13 o 
  -2   5   8       11.15       11.08      1.21 o 
  -1   5   8        2.60        1.62      0.69 o 
   0   5   8       85.34       90.36      2.28 o 
   1   5   8        7.99        6.18      0.78 o 
   2   5   8      395.18      369.25      5.92 o 
   3   5   8      136.48      130.22      2.43 o 
   4   5   8        7.69        6.78      0.57 o 
   5   5   8        2.17        1.01      0.73 o 
   6   5   8        0.29        0.22      0.62 o 
   7   5   8       61.64       57.46      2.76 o 
   8   5   8        3.97        5.73      0.88 o 
   9   5   8        0.65        0.88      0.53 o 
  10   5   8        0.32        0.22      0.47 o 
  -6   6   8        3.32        5.84      1.40 o 
  -5   6   8       12.49       12.87      1.47 o 
  -4   6   8       79.01       73.57      2.57 o 
  -3   6   8       82.73       84.07      2.57 o 
  -2   6   8        1.15        1.60      0.85 o 
  -1   6   8      187.36      199.53      3.90 o 
   0   6   8      136.66      126.70      3.01 o 
   1   6   8      293.90      292.93      4.91 o 
   2   6   8        4.62        4.41      0.77 o 
   3   6   8       69.05       59.31      1.47 o 
   4   6   8       66.85       65.85      1.67 o 
   5   6   8       18.66       23.68      0.85 o 
   6   6   8        4.87        5.51      0.53 o 
   7   6   8       10.27       10.69      0.62 o 
   8   6   8       12.71       11.46      0.88 o 
   9   6   8        0.55        1.98      1.10 o 
  10   6   8        0.38        0.55      0.47 o 
  -5   7   8        1.96        1.87      1.87 o 
  -4   7   8       11.28        9.83      1.67 o 
  -3   7   8       23.89       28.58      1.87 o 
  -2   7   8       28.71       26.37      1.40 o 
  -1   7   8       49.56       47.18      1.90 o 
   0   7   8       63.51       62.74      2.57 o 
   1   7   8       58.44       57.55      1.56 o 
   2   7   8        2.04        1.90      0.77 o 
   3   7   8      192.87      164.01      2.88 o 
   4   7   8       19.19       21.30      0.85 o 
   5   7   8       28.83       29.61      1.06 o 
   6   7   8        1.99        1.73      0.53 o 
   7   7   8        5.97        5.47      0.69 o 
   8   7   8        0.21        0.66      0.66 o 
   9   7   8        7.85        8.16      0.88 o 
  -4   8   8        0.62        1.32      1.00 o 
  -3   8   8       23.89       25.62      1.83 o 
  -2   8   8        9.40        9.32      1.30 o 
  -1   8   8       16.80       18.28      1.36 o 
   0   8   8        5.62        5.66      2.20 o 
   1   8   8        2.72        2.87      0.77 o 
   2   8   8        3.95        2.92      0.62 o 
   3   8   8       15.95       13.39      1.10 o 
   4   8   8       19.10       17.83      0.69 o 
   5   8   8       13.20       11.13      0.62 o 
   6   8   8       11.53       15.84      0.77 o 
   7   8   8        6.10        8.20      0.59 o 
   8   8   8        7.50        9.70      0.88 o 
   9   8   8        2.42        2.43      0.66 o 
  -2   9   8        0.58       -0.09      0.73 o 
  -1   9   8        7.33        4.87      3.42 o 
   0   9   8        1.10        0.26      0.73 o 
   1   9   8        2.55        2.24      0.77 o 
   2   9   8        0.70        0.99      0.47 o 
   3   9   8        6.94        5.51      0.73 o 
   4   9   8        2.77        6.16      1.21 o 
   5   9   8        0.94        0.81      0.39 o 
   6   9   8        0.07       -0.04      0.37 o 
   7   9   8        2.42        5.12      1.10 o 
   8   9   8        1.47        1.10      0.44 o 
  -1  10   8        4.88        2.12      3.20 o 
   0  10   8        0.90        0.44      0.62 o 
   1  10   8        9.60       12.66      1.10 o 
   2  10   8        5.50        3.31      0.73 o 
   3  10   8        4.78        4.96      0.94 o 
   4  10   8        0.30        0.22      0.31 o 
   5  10   8        0.09        0.00      0.31 o 
   6  10   8        0.81        0.49      0.37 o 
   3  11   8        4.25        3.55      1.32 o 
  -3 -10   9        0.08        0.00      0.88 o 
   0 -10   9        6.36        6.83      0.62 o 
  -5  -9   9        5.80        6.39      1.76 o 
  -4  -9   9        8.48        7.94      1.76 o 
  -3  -9   9       56.94       61.07      3.09 o 
  -2  -9   9        0.13        0.09      0.29 o 
  -1  -9   9        6.23        5.19      1.58 o 
   0  -9   9        0.73        0.51      0.34 o 
   1  -9   9        0.09        0.44      0.55 o 
   2  -9   9        2.63        1.54      1.21 o 
   3  -9   9        0.04       -0.20      0.69 o 
  -6  -8   9        0.25        0.00      1.10 o 
  -5  -8   9        0.83        0.44      1.10 o 
  -4  -8   9        2.71        1.76      1.32 o 
  -3  -8   9        0.00        0.00      0.39 o 
  -2  -8   9        6.44        7.54      0.59 o 
  -1  -8   9       26.40       30.28      1.47 o 
   0  -8   9        2.74        2.05      0.41 o 
   1  -8   9       21.38       23.26      0.85 o 
   2  -8   9        8.11        8.33      0.69 o 
   3  -8   9        2.27        0.88      1.10 o 
   4  -8   9        0.90        0.66      0.66 o 
  -7  -7   9        9.77        9.04      3.09 o 
  -6  -7   9       23.70       25.35      2.43 o 
  -5  -7   9        0.09        0.34      0.19 o 
  -4  -7   9        3.96        3.67      0.59 o 
  -3  -7   9        7.96        8.54      0.85 o 
  -2  -7   9       82.89       87.39      1.79 o 
  -1  -7   9       47.17       50.63      1.26 o 
   0  -7   9       37.11       37.32      1.33 o 
   1  -7   9        8.82        9.27      0.77 o 
   2  -7   9       18.31       19.44      0.64 o 
   3  -7   9       15.18       14.85      1.18 o 
   4  -7   9        2.18        1.35      1.21 o 
   5  -7   9       16.08       22.30      1.32 o 
  -8  -6   9        0.16        0.66      1.10 o 
  -7  -6   9        1.30        0.66      0.41 o 
  -6  -6   9        1.22        1.10      0.35 o 
  -5  -6   9       11.98        9.46      0.52 o 
  -4  -6   9       23.66       21.60      0.99 o 
  -3  -6   9        7.69        7.39      0.46 o 
  -2  -6   9        0.33        0.62      0.35 o 
  -1  -6   9        8.41        9.23      0.69 o 
   0  -6   9      186.72      194.80      3.35 o 
   1  -6   9      103.34       94.79      2.09 o 
   2  -6   9        2.40        2.27      0.59 o 
   3  -6   9       12.11       10.78      0.88 o 
   4  -6   9       13.74       15.53      1.17 o 
   5  -6   9        1.61        2.54      0.93 o 
   6  -6   9       26.74       37.52      1.79 o 
  -8  -5   9        1.26        1.25      0.40 o 
  -7  -5   9        3.78        3.39      0.49 o 
  -6  -5   9        6.40        5.91      0.49 o 
  -5  -5   9       14.56       14.36      0.63 o 
  -4  -5   9       11.46       11.84      0.52 o 
  -3  -5   9        0.11        0.14      0.29 o 
  -2  -5   9       15.32       15.04      0.56 o 
  -1  -5   9        6.33        4.72      0.61 o 
   0  -5   9      215.08      227.04      3.01 o 
   1  -5   9       20.08       22.62      1.06 o 
   2  -5   9        6.83        8.02      0.66 o 
   3  -5   9       41.13       36.26      1.98 o 
   4  -5   9       22.92       22.14      1.76 o 
   5  -5   9        3.96        6.92      1.10 o 
   6  -5   9        0.98        0.44      0.69 o 
   7  -5   9        7.17        9.95      1.32 o 
  -8  -4   9       19.58       18.59      1.26 o 
  -7  -4   9       31.49       31.84      2.20 o 
  -6  -4   9        9.34        9.24      0.70 o 
  -5  -4   9        0.19        0.42      0.34 o 
  -4  -4   9       32.47       31.99      1.24 o 
  -3  -4   9        0.28        0.41      0.34 o 
  -2  -4   9      249.27      252.82      3.68 o 
  -1  -4   9       31.18       27.85      0.71 o 
   0  -4   9        0.45        1.16      0.53 o 
   1  -4   9        0.07        0.29      0.34 o 
   2  -4   9       65.19       58.53      2.09 o 
   3  -4   9        0.39        0.22      0.47 o 
   4  -4   9      100.36       92.02      7.50 o 
   5  -4   9       44.81       37.17      3.86 o 
   6  -4   9        1.19        1.42      0.69 o 
   7  -4   9       32.61       45.78      1.94 o 
   8  -4   9        8.54       12.24      1.40 o 
  -8  -3   9      142.60      146.41      4.20 o 
  -7  -3   9       28.80       26.12      1.35 o 
  -6  -3   9       33.30       40.06      1.91 o 
  -5  -3   9        4.44        5.11      0.53 o 
  -4  -3   9       33.48       37.21      0.90 o 
  -3  -3   9        0.54        1.02      0.34 o 
  -2  -3   9        0.18        0.32      0.44 o 
  -1  -3   9       52.43       51.08      0.97 o 
   0  -3   9        0.62        1.48      0.66 o 
   1  -3   9        3.28        2.90      0.41 o 
   2  -3   9       26.30       26.84      0.85 o 
   3  -3   9       10.10       11.57      0.57 o 
   4  -3   9       12.28        9.17      0.44 o 
   5  -3   9       18.75       11.03      0.99 o 
   6  -3   9       24.42       20.35      2.43 o 
   7  -3   9        0.00        0.47      0.77 o 
   8  -3   9        2.85        4.09      1.00 o 
  -8  -2   9       25.64       27.82      1.30 o 
  -7  -2   9        3.86        3.28      0.91 o 
  -6  -2   9        0.00        0.54      0.41 o 
  -5  -2   9        3.83        5.86      0.63 o 
  -4  -2   9        0.72        0.15      0.45 o 
  -3  -2   9       20.25       25.54      0.74 o 
  -2  -2   9       26.74       26.25      0.71 o 
  -1  -2   9      219.26      220.70      4.11 o 
   0  -2   9       16.49       18.22      0.61 o 
   1  -2   9        0.39        0.90      0.34 o 
   2  -2   9        7.37        9.66      0.54 o 
   3  -2   9        4.71        3.97      0.57 o 
   4  -2   9        0.00        0.00      0.44 o 
   5  -2   9       28.52       25.65      0.93 o 
   6  -2   9        0.16        0.11      0.22 o 
   7  -2   9        0.10       -0.44      0.88 o 
   8  -2   9        9.80       14.11      1.47 o 
   9  -2   9        3.39        4.91      1.09 o 
  -8  -1   9        2.26        1.66      0.78 o 
  -7  -1   9       51.06       57.63      1.97 o 
  -6  -1   9        0.73        0.66      0.51 o 
  -5  -1   9        0.81        1.62      0.51 o 
  -4  -1   9        0.70        0.66      0.47 o 
  -3  -1   9        2.27        2.02      0.64 o 
  -2  -1   9       10.78       12.34      0.64 o 
  -1  -1   9      188.94      196.41      4.30 o 
   0  -1   9       16.39       19.25      1.10 o 
   1  -1   9       14.04       11.64      0.69 o 
   2  -1   9       93.35       85.90      2.00 o 
   3  -1   9       22.07       17.97      0.94 o 
   4  -1   9      166.58      169.66      3.12 o 
   5  -1   9      128.03      137.79      3.97 o 
   6  -1   9      108.77       88.63      3.09 o 
   7  -1   9       11.13       13.89      1.54 o 
   8  -1   9        6.57        7.19      1.21 o 
   9  -1   9        0.41        0.22      0.69 o 
  -8   0   9        0.07        0.15      0.51 o 
  -7   0   9        0.04        0.15      0.51 o 
  -6   0   9        2.42        2.65      0.64 o 
  -5   0   9        0.27        0.00      0.38 o 
  -4   0   9        0.05        0.22      0.38 o 
  -3   0   9        0.66        0.22      0.66 o 
  -2   0   9        0.01       -0.22      0.47 o 
  -1   0   9      270.06      270.50      4.66 o 
   0   0   9        0.01        0.47      0.53 o 
   1   0   9       43.09       39.58      1.10 o 
   2   0   9       46.24       44.21      1.33 o 
   3   0   9       61.75       58.94      2.20 o 
   4   0   9       86.71       76.96      1.79 o 
   5   0   9       41.45       38.04      1.40 o 
   6   0   9       35.39       28.00      1.76 o 
   7   0   9       10.29        9.48      1.32 o 
   8   0   9        0.04        0.15      0.44 o 
   9   0   9        6.01        5.15      1.00 o 
  10   0   9        0.31       -0.29      0.69 o 
  -8   1   9        0.63        0.39      0.58 o 
  -7   1   9        0.15        0.03      0.50 o 
  -6   1   9       13.61       17.29      0.97 o 
  -5   1   9        0.14        0.29      0.49 o 
  -4   1   9       14.38       15.57      1.00 o 
  -3   1   9        0.31        0.13      0.53 o 
  -2   1   9      193.00      203.46      6.17 o 
  -1   1   9      137.34      142.21      3.01 o 
   0   1   9       41.99       37.38      1.16 o 
   1   1   9      131.00      135.52      2.41 o 
   2   1   9       12.14       12.40      1.22 o 
   3   1   9      314.62      323.23      5.14 o 
   4   1   9       19.39       18.32      0.94 o 
   5   1   9       21.84       23.21      1.00 o 
   6   1   9       70.07       73.64      2.43 o 
   7   1   9       29.64       28.44      1.76 o 
   8   1   9        0.44        0.88      0.88 o 
   9   1   9        0.02        0.22      0.62 o 
  10   1   9        2.20        2.39      0.85 o 
  -7   2   9       13.47       13.68      1.31 o 
  -6   2   9       10.48       11.37      1.12 o 
  -5   2   9        4.15        2.16      1.15 o 
  -4   2   9        1.92        1.96      0.69 o 
  -3   2   9       85.12       92.13      2.60 o 
  -2   2   9      133.88      142.04      2.88 o 
  -1   2   9       46.57       54.49      1.83 o 
   0   2   9      176.48      161.48      4.08 o 
   1   2   9       39.97       35.37      1.16 o 
   2   2   9        2.36        1.74      0.69 o 
   3   2   9       15.30       14.30      0.99 o 
   4   2   9        2.55        1.43      0.62 o 
   5   2   9      248.77      244.59      4.66 o 
   6   2   9       31.26       35.50      1.25 o 
   7   2   9        2.06        1.98      1.32 o 
   8   2   9        8.36       12.13      1.32 o 
   9   2   9        1.89        3.15      0.55 o 
  10   2   9       15.33       19.01      1.32 o 
  -7   3   9        1.95        2.53      0.69 o 
  -6   3   9       15.54       17.53      1.07 o 
  -5   3   9        8.57        9.61      1.43 o 
  -4   3   9       26.22       29.99      1.79 o 
  -3   3   9        8.62        9.05      1.00 o 
  -2   3   9       20.69       19.93      1.87 o 
  -1   3   9       62.63       63.47      4.19 o 
   0   3   9        0.01        0.44      0.53 o 
   1   3   9       35.91       33.46      1.33 o 
   2   3   9      103.12      101.29      2.01 o 
   3   3   9       12.08       10.53      0.88 o 
   4   3   9      310.41      313.69      5.45 o 
   5   3   9      119.80      113.04      2.41 o 
   6   3   9        2.95        3.42      0.62 o 
   7   3   9       59.49       59.97      3.09 o 
   8   3   9        4.17        6.17      0.88 o 
   9   3   9        8.06        9.38      0.63 o 
  10   3   9        1.19        1.10      0.99 o 
  -6   4   9       16.44       16.10      1.76 o 
  -5   4   9       14.24       12.57      1.40 o 
  -4   4   9       56.40       62.00      2.10 o 
  -3   4   9        3.36        5.88      1.43 o 
  -2   4   9        2.62        1.15      0.69 o 
  -1   4   9        0.15        0.62      0.73 o 
   0   4   9        1.91        0.88      0.62 o 
   1   4   9       12.41        9.72      1.10 o 
   2   4   9        4.30        4.69      0.69 o 
   3   4   9        7.48        8.82      1.00 o 
   4   4   9      470.78      437.84      7.01 o 
   5   4   9      110.26      104.50      2.87 o 
   6   4   9       31.80       35.70      1.47 o 
   7   4   9       32.34       35.17      1.25 o 
   8   4   9        0.82        0.44      0.66 o 
   9   4   9        1.57        1.25      0.77 o 
  10   4   9        0.16        0.11      0.47 o 
  -6   5   9       24.49       23.05      1.94 o 
  -5   5   9        0.16       -0.44      0.94 o 
  -4   5   9       27.25       32.26      2.10 o 
  -3   5   9        0.81        1.65      0.94 o 
  -2   5   9       27.96       30.57      1.79 o 
  -1   5   9       10.34       12.15      1.26 o 
   0   5   9       91.11       87.21      2.18 o 
   1   5   9        1.68        1.76      0.78 o 
   2   5   9       76.20       65.89      1.63 o 
   3   5   9       23.00       17.40      0.99 o 
   4   5   9        0.99        1.45      0.53 o 
   5   5   9        3.05        3.27      0.69 o 
   6   5   9        1.39        0.66      0.47 o 
   7   5   9        1.88        2.27      0.53 o 
   8   5   9        0.03        0.22      0.66 o 
   9   5   9        1.86        1.10      0.66 o 
  10   5   9        0.61        0.50      0.53 o 
  -5   6   9        0.01        0.19      1.06 o 
  -4   6   9       35.83       37.02      3.04 o 
  -3   6   9       40.22       45.36      2.37 o 
  -2   6   9       15.22       16.16      1.63 o 
  -1   6   9        2.56        1.49      1.38 o 
   0   6   9        0.60        0.73      0.79 o 
   1   6   9       25.62       20.24      1.47 o 
   2   6   9        5.10        5.58      0.99 o 
   3   6   9       30.81       23.93      1.22 o 
   4   6   9        5.32        4.75      0.77 o 
   5   6   9       24.29       22.38      0.99 o 
   6   6   9        6.77        7.40      0.62 o 
   7   6   9       10.22       15.15      1.32 o 
   8   6   9        3.91        2.43      1.32 o 
   9   6   9        0.00        0.00      0.66 o 
  -4   7   9        1.38        1.12      1.16 o 
  -3   7   9        7.64        9.82      1.25 o 
  -2   7   9        0.09       -0.44      0.79 o 
  -1   7   9       19.84       18.22      1.32 o 
   0   7   9        0.49        1.20      0.77 o 
   1   7   9      188.94      193.25      3.66 o 
   2   7   9       19.06       18.11      1.30 o 
   3   7   9        9.31        6.15      0.69 o 
   4   7   9       25.41       22.27      0.85 o 
   5   7   9        1.95        1.71      0.57 o 
   6   7   9        6.35        8.62      0.62 o 
   7   7   9        0.18        0.22      0.37 o 
   8   7   9        0.96        1.10      0.66 o 
   9   7   9        0.43        0.00      0.88 o 
  -3   8   9        1.52        1.65      0.94 o 
  -2   8   9        1.11        0.88      0.78 o 
  -1   8   9        3.59        4.77      0.94 o 
   0   8   9       12.95       12.49      2.09 o 
   1   8   9        0.00        0.66      0.88 o 
   2   8   9       15.13       12.97      1.32 o 
   3   8   9        0.87        0.66      0.57 o 
   4   8   9        1.79        2.02      0.85 o 
   5   8   9        6.79        7.11      0.77 o 
   6   8   9       21.50       24.46      1.10 o 
   7   8   9        2.13        2.13      0.57 o 
   8   8   9        3.18        2.65      0.66 o 
  -1   9   9        0.93        1.20      1.10 o 
   0   9   9        8.65        8.80      1.43 o 
   1   9   9        2.57        0.53      0.73 o 
   2   9   9        2.85        4.51      0.66 o 
   3   9   9        2.18        1.54      0.47 o 
   4   9   9       11.75       10.25      0.62 o 
   5   9   9        2.50        2.72      0.47 o 
   6   9   9        0.85        0.66      0.31 o 
   7   9   9        2.29        2.61      0.57 o 
   1  10   9        2.56        1.32      1.32 o 
   2  10   9        1.14        0.79      0.73 o 
   3  10   9        1.59        2.08      0.66 o 
   4  10   9        0.31        0.22      0.44 o 
   5  10   9        1.90        1.69      1.43 o 
   6  10   9        0.34        0.33      0.31 o 
  -4  -9  10        1.02        1.54      1.32 o 
  -3  -9  10        9.20        8.16      1.54 o 
  -2  -9  10        0.15        0.00      0.66 o 
  -1  -9  10        6.91        6.93      0.71 o 
   0  -9  10        0.30        0.00      0.28 o 
   1  -9  10       12.26       14.55      0.96 o 
  -5  -8  10        1.83        3.31      1.54 o 
  -4  -8  10        0.16        0.44      1.76 o 
  -3  -8  10       40.86       38.65      5.07 o 
  -2  -8  10       40.74       40.85      1.54 o 
  -1  -8  10       21.60       23.60      1.25 o 
   0  -8  10        1.31        0.79      0.44 o 
   1  -8  10       10.45       11.56      0.54 o 
   2  -8  10        0.02        0.06      0.32 o 
   3  -8  10        6.69       10.15      0.94 o 
  -6  -7  10       17.78       19.18      2.20 o 
  -5  -7  10        0.78        0.59      0.40 o 
  -4  -7  10       22.07       21.30      1.53 o 
  -3  -7  10        2.21        1.95      0.31 o 
  -2  -7  10        0.24        0.60      0.77 o 
  -1  -7  10       30.45       32.63      1.98 o 
   0  -7  10       36.33       36.61      1.16 o 
   1  -7  10       17.91       21.94      1.40 o 
   2  -7  10        1.66        0.93      0.37 o 
   3  -7  10        5.27        6.11      1.49 o 
   4  -7  10        1.04        0.86      0.77 o 
   5  -7  10        4.34        5.82      3.75 o 
  -7  -6  10        1.56        0.66      1.98 o 
  -6  -6  10        0.15        0.28      0.30 o 
  -5  -6  10       14.78       13.02      0.54 o 
  -4  -6  10        0.67        0.66      0.31 o 
  -3  -6  10        0.38        0.31      0.29 o 
  -2  -6  10       21.50       22.21      0.70 o 
  -1  -6  10        0.00        0.03      0.28 o 
   0  -6  10      261.53      264.02      4.98 o 
   1  -6  10       16.16       17.86      0.85 o 
   2  -6  10      171.88      172.33      5.51 o 
   3  -6  10        8.23        7.14      0.79 o 
   4  -6  10        2.01        7.17      2.20 o 
   5  -6  10       33.94       42.28      3.20 o 
   6  -6  10        6.60        9.15      1.21 o 
  -7  -5  10        1.34        0.88      0.47 o 
  -6  -5  10        0.00       -0.15      0.35 o 
  -5  -5  10        1.16        1.96      0.67 o 
  -4  -5  10        8.15        8.49      0.65 o 
  -3  -5  10        0.24        0.59      0.34 o 
  -2  -5  10        1.90        1.78      0.41 o 
  -1  -5  10        0.02        0.13      0.34 o 
   0  -5  10      148.50      152.48      2.59 o 
   1  -5  10       14.00       14.14      0.78 o 
   2  -5  10        8.90        7.74      0.78 o 
   3  -5  10        1.95        4.02      0.62 o 
   4  -5  10        1.79        1.32      0.77 o 
   5  -5  10        0.32        1.10      0.90 o 
   6  -5  10        2.80        9.34      1.36 o 
   7  -5  10       10.23       12.47      1.32 o 
  -8  -4  10        8.66        8.53      0.67 o 
  -7  -4  10        7.78        6.14      1.31 o 
  -6  -4  10        3.76        4.32      0.96 o 
  -5  -4  10        7.61        7.26      0.49 o 
  -4  -4  10       22.54       21.71      0.71 o 
  -3  -4  10        7.69        8.50      0.49 o 
  -2  -4  10        4.09        3.58      0.54 o 
  -1  -4  10        7.49        8.63      0.64 o 
   0  -4  10        7.02        5.31      0.51 o 
   1  -4  10       30.49       31.20      1.07 o 
   2  -4  10       16.90       16.32      0.69 o 
   3  -4  10        0.68        0.57      0.37 o 
   4  -4  10       11.14       13.08      1.54 o 
   5  -4  10        3.39        2.47      0.66 o 
   6  -4  10        1.07        0.61      0.69 o 
   7  -4  10        2.22        2.10      1.16 o 
  -8  -3  10        2.06        1.31      0.69 o 
  -7  -3  10        5.57        4.39      0.58 o 
  -6  -3  10        9.67        8.91      0.78 o 
  -5  -3  10        0.01        0.22      0.34 o 
  -4  -3  10       10.30        9.34      0.71 o 
  -3  -3  10       28.50       30.61      0.87 o 
  -2  -3  10        0.75        0.62      0.41 o 
  -1  -3  10      143.52      139.69      2.19 o 
   0  -3  10        4.99        3.27      0.56 o 
   1  -3  10      179.80      174.18      2.42 o 
   2  -3  10       36.44       37.31      0.91 o 
   3  -3  10       93.16       78.62      1.36 o 
   4  -3  10        2.50        1.29      0.99 o 
   5  -3  10       19.97       19.94      2.09 o 
   6  -3  10       25.96       20.33      4.30 o 
   7  -3  10        1.38        1.92      0.85 o 
   8  -3  10        0.51        0.33      0.78 o 
  -8  -2  10       11.31       11.73      1.11 o 
  -7  -2  10        3.86        3.58      0.67 o 
  -6  -2  10        8.12        8.47      0.85 o 
  -5  -2  10        5.82        7.14      0.74 o 
  -4  -2  10        9.77        8.79      0.68 o 
  -3  -2  10        7.06        9.05      0.61 o 
  -2  -2  10        0.15        0.16      0.41 o 
  -1  -2  10        5.22        6.04      0.54 o 
   0  -2  10      247.09      235.83      5.49 o 
   1  -2  10      113.15      128.46      2.27 o 
   2  -2  10       74.79       73.69      1.52 o 
   3  -2  10      338.15      337.40      5.06 o 
   4  -2  10       94.83       92.85      1.75 o 
   5  -2  10       21.14       22.48      1.21 o 
   6  -2  10       29.58       27.75      3.31 o 
   7  -2  10        0.12        0.66      0.88 o 
   8  -2  10        0.42       -0.11      0.62 o 
  -8  -1  10        0.53        0.18      0.59 o 
  -7  -1  10        2.32        2.16      0.93 o 
  -6  -1  10        5.22        6.70      0.71 o 
  -5  -1  10        3.44        1.98      1.10 o 
  -4  -1  10        1.47        1.25      0.51 o 
  -3  -1  10        0.01        0.14      0.34 o 
  -2  -1  10       50.40       52.67      2.65 o 
  -1  -1  10        9.19       10.14      1.00 o 
   0  -1  10       22.36       21.32      0.90 o 
   1  -1  10      289.46      281.11      4.51 o 
   2  -1  10      145.03      132.20      2.98 o 
   3  -1  10       14.26       14.08      1.00 o 
   4  -1  10       48.43       39.30      1.70 o 
   5  -1  10       70.17       59.97      2.43 o 
   6  -1  10       29.28       26.24      2.65 o 
   7  -1  10        1.39        0.35      0.33 o 
   8  -1  10        3.93        2.43      1.10 o 
   9  -1  10        0.00       -0.24      0.90 o 
  -7   0  10        0.50        0.23      0.58 o 
  -6   0  10        0.15        0.37      0.51 o 
  -5   0  10        4.13        4.62      0.67 o 
  -4   0  10        3.91        3.41      0.83 o 
  -3   0  10       38.07       41.78      1.40 o 
  -2   0  10        0.13       -0.35      0.53 o 
  -1   0  10        9.17        9.08      1.54 o 
   0   0  10       10.82       12.36      0.85 o 
   1   0  10       15.40       16.83      1.00 o 
   2   0  10       71.21       70.55      1.69 o 
   3   0  10       28.19       26.24      1.16 o 
   4   0  10      306.41      299.65      5.61 o 
   5   0  10        1.47        0.44      0.62 o 
   6   0  10        0.01        0.66      0.88 o 
   7   0  10        2.50        4.41      1.10 o 
   8   0  10        7.01        8.82      1.32 o 
   9   0  10        0.41        0.11      0.62 o 
  -7   1  10        0.19        0.64      0.58 o 
  -6   1  10        1.04        0.64      0.58 o 
  -5   1  10       13.06       11.86      0.98 o 
  -4   1  10        9.52        9.62      0.94 o 
  -3   1  10        1.05        1.54      0.88 o 
  -2   1  10      147.68      146.96      6.17 o 
  -1   1  10        0.46        0.35      0.73 o 
   0   1  10       85.44       87.88      2.31 o 
   1   1  10        4.60        4.68      0.81 o 
   2   1  10       15.80       17.44      1.00 o 
   3   1  10       34.81       30.46      1.22 o 
   4   1  10       20.47       17.24      1.00 o 
   5   1  10        1.30        0.44      0.62 o 
   6   1  10        6.29        8.38      1.32 o 
   7   1  10        0.50        0.00      1.10 o 
   8   1  10        3.53        5.07      1.10 o 
   9   1  10        6.74       10.58      1.54 o 
  -7   2  10       11.12       10.06      0.93 o 
  -6   2  10        0.12        0.18      0.61 o 
  -5   2  10       24.86       25.40      1.15 o 
  -4   2  10       11.99       11.17      1.76 o 
  -3   2  10        6.06        4.26      0.85 o 
  -2   2  10        0.35        0.33      0.62 o 
  -1   2  10       21.39       21.39      1.33 o 
   0   2  10       19.44       20.63      1.00 o 
   1   2  10        4.12        4.63      0.81 o 
   2   2  10      205.13      209.79      3.86 o 
   3   2  10      218.36      214.43      3.89 o 
   4   2  10      265.10      267.05      4.83 o 
   5   2  10        2.40        2.09      0.62 o 
   6   2  10        0.33        0.11      0.47 o 
   7   2  10       13.61       15.43      1.32 o 
   8   2  10        6.46       10.36      1.32 o 
   9   2  10        0.41        0.44      0.39 o 
  -6   3  10        5.93        5.99      0.98 o 
  -5   3  10        0.02        0.11      0.78 o 
  -4   3  10       16.98       17.29      1.32 o 
  -3   3  10       18.73       21.94      1.53 o 
  -2   3  10       14.61       16.14      1.16 o 
  -1   3  10       24.69       21.01      1.43 o 
   0   3  10       41.04       41.59      1.40 o 
   1   3  10        3.49        2.43      0.90 o 
   2   3  10        5.95        7.82      0.85 o 
   3   3  10      117.48      116.94      3.07 o 
   4   3  10      132.59      124.94      3.20 o 
   5   3  10      129.01      144.65      3.23 o 
   6   3  10       40.20       34.74      1.32 o 
   7   3  10        0.09        0.22      0.66 o 
   8   3  10        3.35        2.43      0.88 o 
   9   3  10        2.13        1.98      0.88 o 
  10   3  10       16.39       12.79      1.76 o 
  -6   4  10       11.93       13.02      1.12 o 
  -5   4  10       45.88       52.54      2.26 o 
  -4   4  10        1.29        1.47      1.16 o 
  -3   4  10        2.48        2.76      0.94 o 
  -2   4  10       93.60       95.36      2.87 o 
  -1   4  10        0.33        0.11      0.62 o 
   0   4  10      167.38      162.25      3.86 o 
   1   4  10       68.14       67.60      1.79 o 
   2   4  10       40.26       36.32      1.53 o 
   3   4  10        0.00        0.22      0.53 o 
   4   4  10       32.38       29.55      1.16 o 
   5   4  10       30.22       27.58      1.32 o 
   6   4  10       30.50       33.29      1.43 o 
   7   4  10        0.27        0.22      0.47 o 
   8   4  10        1.03        0.44      0.66 o 
   9   4  10        0.95        1.10      0.88 o 
  -5   5  10       30.71       34.10      2.53 o 
  -4   5  10        1.04        1.32      1.26 o 
  -3   5  10       37.76       41.52      3.20 o 
  -2   5  10        7.78        7.20      1.85 o 
  -1   5  10       32.53       37.75      1.63 o 
   0   5  10      102.65      106.49      2.65 o 
   1   5  10       22.80       18.37      1.47 o 
   2   5  10       34.63       35.88      1.32 o 
   3   5  10       40.27       36.52      1.50 o 
   4   5  10        0.81        0.63      0.53 o 
   5   5  10       27.30       24.94      1.00 o 
   6   5  10       31.87       27.19      1.00 o 
   7   5  10        0.85       -0.22      1.10 o 
   8   5  10        0.11        0.00      0.66 o 
   9   5  10        0.01        0.44      0.66 o 
  -4   6  10       15.05       15.86      2.31 o 
  -3   6  10        3.92        4.93      1.16 o 
  -2   6  10       53.09       52.55      2.10 o 
  -1   6  10      151.58      154.23      3.59 o 
   0   6  10       32.60       36.88      1.56 o 
   1   6  10      178.21      164.21      3.51 o 
   2   6  10        0.43        0.03      0.53 o 
   3   6  10       55.14       61.05      1.63 o 
   4   6  10        0.02       -0.22      0.47 o 
   5   6  10        2.02        1.68      0.61 o 
   6   6  10        1.13        0.52      0.57 o 
   7   6  10        2.42        1.23      0.88 o 
   8   6  10        0.39        0.00      0.66 o 
  -3   7  10       21.08       21.78      1.63 o 
  -2   7  10        0.01        0.15      0.69 o 
  -1   7  10        0.65        0.77      0.78 o 
   0   7  10        4.40        4.80      0.94 o 
   1   7  10       47.73       44.32      1.56 o 
   2   7  10       34.15       34.93      1.32 o 
   3   7  10       19.07       18.80      1.10 o 
   4   7  10       20.40       24.79      1.00 o 
   5   7  10        0.12        0.41      0.53 o 
   6   7  10       10.32       13.90      0.85 o 
   7   7  10        5.67        7.80      0.69 o 
   8   7  10        3.87        0.00      0.88 o 
  -2   8  10        0.08       -0.24      0.69 o 
  -1   8  10        0.03       -0.32      0.69 o 
   0   8  10        3.04        1.54      1.54 o 
   1   8  10        0.48        0.11      0.47 o 
   2   8  10        0.02        0.66      0.53 o 
   3   8  10        0.00        0.11      0.47 o 
   4   8  10        0.01        0.07      0.39 o 
   5   8  10       22.27       32.13      1.32 o 
   6   8  10       13.49       17.40      2.43 o 
   7   8  10        3.23        4.56      0.73 o 
   8   8  10        0.29        0.44      0.47 o 
   0   9  10        4.26        2.52      2.20 o 
   1   9  10        0.26        0.11      0.47 o 
   2   9  10        0.04        0.00      0.44 o 
   3   9  10        0.14        0.11      0.47 o 
   4   9  10        3.51        2.43      0.73 o 
   5   9  10       14.54       14.88      0.78 o 
   6   9  10        0.12        0.11      0.31 o 
  -4  -8  11        9.91       11.68      1.98 o 
  -3  -8  11       15.58       15.32      1.43 o 
  -2  -8  11        2.10        1.38      0.77 o 
  -1  -8  11        0.80        1.01      0.88 o 
   0  -8  11        2.43        1.78      1.87 o 
   1  -8  11        1.65        1.22      0.48 o 
   2  -8  11        0.92        0.79      0.45 o 
  -5  -7  11        2.88        2.87      2.43 o 
  -4  -7  11       14.09       12.62      0.82 o 
  -3  -7  11        0.12        0.18      0.29 o 
  -2  -7  11       44.48       45.53      1.87 o 
  -1  -7  11       55.73       54.11      1.54 o 
   0  -7  11        7.39        8.22      1.43 o 
   1  -7  11       14.51       16.00      0.85 o 
   2  -7  11        3.61        3.18      1.10 o 
   3  -7  11        1.46        0.72      0.36 o 
   4  -7  11       24.13       31.97      1.73 o 
  -6  -6  11        2.75        1.98      0.38 o 
  -5  -6  11        0.70        0.66      0.36 o 
  -4  -6  11        1.95        2.11      0.49 o 
  -3  -6  11        3.53        3.06      0.44 o 
  -2  -6  11       88.69       93.46      2.18 o 
  -1  -6  11        4.31        3.63      0.63 o 
   0  -6  11        0.73        0.33      0.47 o 
   1  -6  11       30.45       30.48      1.63 o 
   2  -6  11       29.53       31.65      1.32 o 
   3  -6  11        0.25        0.35      0.41 o 
   4  -6  11        1.33        1.03      0.55 o 
   5  -6  11        5.21        8.13      1.16 o 
  -7  -5  11        0.59        0.34      0.31 o 
  -6  -5  11        7.37        6.47      0.54 o 
  -5  -5  11        0.72        0.85      0.38 o 
  -4  -5  11       42.68       39.01      1.35 o 
  -3  -5  11        0.27        0.44      0.36 o 
  -2  -5  11        3.69        3.24      0.52 o 
  -1  -5  11        1.27        1.63      0.45 o 
   0  -5  11       62.00       63.68      1.60 o 
   1  -5  11        2.48        3.37      0.62 o 
   2  -5  11       34.25       32.15      2.20 o 
   3  -5  11       26.54       25.64      1.87 o 
   4  -5  11       10.49        9.19      1.21 o 
   5  -5  11       20.40       28.00      1.98 o 
   6  -5  11        2.82        3.61      1.00 o 
  -7  -4  11        0.01       -0.23      0.35 o 
  -6  -4  11        0.38        0.78      0.43 o 
  -5  -4  11        0.87        1.22      0.50 o 
  -4  -4  11       25.26       27.32      1.40 o 
  -3  -4  11        0.60        0.88      0.45 o 
  -2  -4  11        3.63        3.51      0.51 o 
  -1  -4  11        1.79        1.68      0.45 o 
   0  -4  11        0.00        0.22      0.38 o 
   1  -4  11        1.21        1.57      0.45 o 
   2  -4  11        2.09        2.43      0.54 o 
   3  -4  11       29.31       24.67      1.76 o 
   4  -4  11       20.68       18.68      2.43 o 
   5  -4  11        3.78        3.87      0.88 o 
   6  -4  11        8.65       11.91      1.54 o 
   7  -4  11        9.48       13.92      1.47 o 
  -7  -3  11        1.48        0.61      0.77 o 
  -6  -3  11        0.79        0.76      0.50 o 
  -5  -3  11        2.83        2.54      0.56 o 
  -4  -3  11        7.18        7.15      0.61 o 
  -3  -3  11      101.11       94.85      1.93 o 
  -2  -3  11        0.28        0.15      0.49 o 
  -1  -3  11       15.11       17.20      0.83 o 
   0  -3  11        1.33        1.05      0.56 o 
   1  -3  11        2.99        1.91      0.51 o 
   2  -3  11        1.87        1.79      0.45 o 
   3  -3  11        3.05        3.16      0.54 o 
   4  -3  11        1.89        1.76      0.66 o 
   5  -3  11        0.03        0.31      0.22 o 
   6  -3  11        8.23       11.91      2.43 o 
   7  -3  11        5.05        6.61      1.54 o 
  -7  -2  11        0.35        0.52      0.54 o 
  -6  -2  11        1.29        0.84      0.83 o 
  -5  -2  11        0.15        0.26      0.41 o 
  -4  -2  11        3.25        3.05      0.63 o 
  -3  -2  11       37.47       41.85      1.13 o 
  -2  -2  11        1.06        0.66      0.45 o 
  -1  -2  11       38.20       40.77      1.21 o 
   0  -2  11       12.20       11.80      0.71 o 
   1  -2  11        6.42        6.74      0.93 o 
   2  -2  11        9.04       10.94      0.71 o 
   3  -2  11       13.77       16.26      0.78 o 
   4  -2  11       59.72       49.68      1.58 o 
   5  -2  11        6.30        8.11      1.21 o 
   6  -2  11        2.17        1.40      0.77 o 
   7  -2  11        4.41        5.73      2.20 o 
   8  -2  11        1.30        1.76      0.94 o 
  -7  -1  11        0.04       -0.36      0.58 o 
  -6  -1  11        1.66        1.41      0.58 o 
  -5  -1  11        0.00        0.28      0.56 o 
  -4  -1  11        2.05        2.33      0.54 o 
  -3  -1  11       59.76       61.45      1.39 o 
  -2  -1  11       21.87       21.96      0.87 o 
  -1  -1  11       10.17        9.43      0.71 o 
   0  -1  11        0.09        0.25      0.53 o 
   1  -1  11       58.87       58.14      1.96 o 
   2  -1  11      269.87      257.91      4.60 o 
   3  -1  11       89.05       90.42      2.26 o 
   4  -1  11       56.84       44.65      1.56 o 
   5  -1  11       24.99       24.03      1.76 o 
   6  -1  11        0.30       -0.22      1.32 o 
   7  -1  11        8.00        7.71      0.88 o 
   8  -1  11        2.03        1.10      1.76 o 
  -7   0  11        0.14       -0.22      0.51 o 
  -6   0  11        0.27       -0.22      0.51 o 
  -5   0  11        1.35        1.65      0.78 o 
  -4   0  11        9.23       10.94      0.91 o 
  -3   0  11       19.83       21.21      0.97 o 
  -2   0  11       17.82       18.35      1.16 o 
  -1   0  11       48.62       47.14      1.47 o 
   0   0  11        0.20       -0.22      0.59 o 
   1   0  11       86.20       87.48      2.38 o 
   2   0  11        5.11        5.05      0.85 o 
   3   0  11       10.60       11.30      1.10 o 
   4   0  11       10.07       10.92      1.13 o 
   5   0  11       38.53       37.48      1.40 o 
   6   0  11        0.19        0.66      0.88 o 
   7   0  11        1.07        0.66      1.76 o 
   8   0  11        0.01        1.10      1.10 o 
   9   0  11        8.67       12.13      1.76 o 
  -6   1  11        0.00       -0.03      0.70 o 
  -5   1  11       17.24       18.36      1.18 o 
  -4   1  11       62.22       67.60      2.10 o 
  -3   1  11        3.37        2.98      0.78 o 
  -2   1  11       29.39       25.02      1.25 o 
  -1   1  11       21.28       19.52      1.09 o 
   0   1  11       13.22       14.68      1.00 o 
   1   1  11       24.76       25.45      1.43 o 
   2   1  11       36.86       34.92      1.32 o 
   3   1  11      146.97      147.71      4.19 o 
   4   1  11        0.01        0.11      0.78 o 
   5   1  11        1.40        1.54      0.77 o 
   6   1  11        8.27        9.18      0.94 o 
   7   1  11        3.61        6.83      1.32 o 
   8   1  11       50.28       62.17      2.87 o 
   9   1  11        0.56        0.22      0.88 o 
  -6   2  11        0.28        0.58      0.61 o 
  -5   2  11       15.69       18.69      1.22 o 
  -4   2  11       11.58       11.68      1.76 o 
  -3   2  11        0.17        0.66      0.79 o 
  -2   2  11        1.75        0.88      0.69 o 
  -1   2  11        8.15        7.71      1.13 o 
   0   2  11        0.12       -0.22      0.73 o 
   1   2  11        9.09        9.89      1.00 o 
   2   2  11      184.39      186.78      4.16 o 
   3   2  11      125.60      111.19      3.14 o 
   4   2  11       24.60       26.26      1.32 o 
   5   2  11       64.43       60.34      2.04 o 
   6   2  11        4.99        7.13      1.10 o 
   7   2  11        9.80       14.99      1.54 o 
   8   2  11        1.75        0.66      1.54 o 
   9   2  11        0.03        0.44      0.88 o 
  -6   3  11       20.30       21.86      1.39 o 
  -5   3  11        0.99       -0.02      0.69 o 
  -4   3  11        0.94        0.88      0.99 o 
  -3   3  11        9.01       10.86      1.16 o 
  -2   3  11        0.46        0.11      0.62 o 
  -1   3  11        4.11        4.10      1.10 o 
   0   3  11       26.06       30.33      1.43 o 
   1   3  11        1.87        1.71      0.69 o 
   2   3  11      275.30      265.54      4.75 o 
   3   3  11      201.18      187.01      4.16 o 
   4   3  11       58.84       60.09      1.71 o 
   5   3  11       24.01       23.68      1.85 o 
   6   3  11        0.19       -0.49      0.73 o 
   7   3  11        0.84        0.88      0.62 o 
   8   3  11        0.59        0.66      0.88 o 
   9   3  11       15.43       17.64      1.76 o 
  -5   4  11        3.38        2.56      1.16 o 
  -4   4  11        5.38        4.82      1.16 o 
  -3   4  11        0.01       -0.31      0.93 o 
  -2   4  11        2.46        0.22      1.76 o 
  -1   4  11        0.76        0.77      0.78 o 
   0   4  11        9.72        8.40      1.09 o 
   1   4  11       11.16       10.25      1.76 o 
   2   4  11       41.84       41.11      1.47 o 
   3   4  11        0.17        0.00      0.59 o 
   4   4  11        1.98        1.54      1.06 o 
   5   4  11        7.05        4.12      1.87 o 
   6   4  11        0.00       -0.22      0.59 o 
   7   4  11        5.72        2.76      2.20 o 
   8   4  11        0.02        0.00      0.66 o 
   9   4  11        3.77        4.19      1.32 o 
  -4   5  11        7.74        8.48      1.32 o 
  -3   5  11        5.38        5.32      1.16 o 
  -2   5  11       32.14       32.02      1.79 o 
  -1   5  11        0.72        2.87      0.94 o 
   0   5  11       29.20       26.56      1.47 o 
   1   5  11       33.17       31.70      1.47 o 
   2   5  11        0.24        0.44      0.62 o 
   3   5  11       17.64       14.78      1.32 o 
   4   5  11       13.75       12.24      1.00 o 
   5   5  11        8.93       10.30      0.85 o 
   6   5  11        0.42        0.00      0.47 o 
   7   5  11        0.09        0.00      0.47 o 
   8   5  11        0.83        0.22      0.88 o 
   9   5  11        0.17        0.22      0.88 o 
  -3   6  11       11.84       11.97      1.73 o 
  -2   6  11        4.17        4.42      1.09 o 
  -1   6  11       43.68       45.23      1.94 o 
   0   6  11        6.36        6.61      1.33 o 
   1   6  11        7.52        6.48      1.76 o 
   2   6  11       49.20       44.59      1.56 o 
   3   6  11        1.84        1.65      0.62 o 
   4   6  11        7.12        9.11      1.06 o 
   5   6  11        0.07       -0.11      0.47 o 
   6   6  11        0.49        0.19      0.53 o 
   7   6  11        1.04        0.00      0.47 o 
   8   6  11        0.52        0.00      1.10 o 
  -2   7  11        3.43        3.63      1.00 o 
  -1   7  11       19.06       19.86      1.70 o 
   0   7  11        1.35        1.70      0.96 o 
   1   7  11        4.86        4.60      0.96 o 
   2   7  11        4.36        3.00      2.20 o 
   3   7  11       13.71       16.27      0.99 o 
   4   7  11       10.55       11.76      0.85 o 
   5   7  11        1.10        0.39      0.69 o 
   6   7  11        0.22        0.11      0.47 o 
   7   7  11        2.07        0.00      0.57 o 
   8   7  11        1.31        0.00      0.47 o 
  -1   8  11        0.21       -0.52      0.96 o 
   0   8  11        0.33        0.11      0.62 o 
   1   8  11        0.35        0.22      0.62 o 
   2   8  11        0.52        0.11      0.47 o 
   3   8  11        2.14        1.77      1.43 o 
   4   8  11        0.74        0.25      0.57 o 
   5   8  11        1.88        0.41      0.57 o 
   6   8  11        5.08        4.80      0.88 o 
   7   8  11        0.91        0.50      0.66 o 
   2   9  11        1.14        0.99      0.99 o 
   3   9  11        1.62        0.66      0.94 o 
   4   9  11        0.37        0.55      0.47 o 
   5   9  11        0.22        0.11      0.47 o 
  -2  -8  12        4.92        1.56      1.43 o 
  -1  -8  12        2.16        0.00      0.42 o 
   0  -8  12        0.05        0.60      0.53 o 
  -4  -7  12        1.73        2.07      0.90 o 
  -3  -7  12        3.86        4.12      0.53 o 
  -2  -7  12       92.06       90.93      7.39 o 
  -1  -7  12       19.40       20.09      1.06 o 
   0  -7  12       46.03       45.10      2.65 o 
   1  -7  12        7.39        7.72      0.78 o 
   2  -7  12        1.36        1.54      0.69 o 
   3  -7  12        5.22        2.57      1.00 o 
  -5  -6  12        1.25        1.16      0.60 o 
  -4  -6  12        7.24        7.49      0.68 o 
  -3  -6  12        0.49        0.37      0.48 o 
  -2  -6  12       77.56       79.40      2.49 o 
  -1  -6  12        5.30        5.41      1.64 o 
   0  -6  12        7.43        8.96      1.10 o 
   1  -6  12        0.25        0.72      0.53 o 
   2  -6  12        1.99        1.80      0.53 o 
   3  -6  12        4.76        6.42      0.78 o 
   4  -6  12        0.05        0.44      0.88 o 
  -6  -5  12        0.00        0.18      0.30 o 
  -5  -5  12        3.56        2.39      0.55 o 
  -4  -5  12        0.28        1.05      0.58 o 
  -3  -5  12        2.60        2.32      0.50 o 
  -2  -5  12        4.95        4.35      0.56 o 
  -1  -5  12        6.65        6.77      0.82 o 
   0  -5  12       18.32       17.88      0.91 o 
   1  -5  12        0.27        0.15      0.38 o 
   2  -5  12        0.02        0.29      0.59 o 
   3  -5  12        1.25        0.72      0.77 o 
   4  -5  12        0.21       -0.11      0.55 o 
   5  -5  12        4.38        3.75      1.32 o 
  -6  -4  12        4.83        4.78      0.68 o 
  -5  -4  12        0.48        0.34      0.51 o 
  -4  -4  12        1.18        0.95      0.43 o 
  -3  -4  12       63.17       65.80      2.63 o 
  -2  -4  12        0.42        0.39      0.55 o 
  -1  -4  12       26.12       24.41      0.91 o 
   0  -4  12        1.18        1.10      0.51 o 
   1  -4  12       39.53       37.37      1.06 o 
   2  -4  12        1.12        1.10      0.54 o 
   3  -4  12       11.04       12.12      0.73 o 
   4  -4  12        3.92        2.55      0.69 o 
   5  -4  12        1.47        1.06      0.62 o 
   6  -4  12        1.71        0.66      1.10 o 
  -6  -3  12        0.16        0.14      0.41 o 
  -5  -3  12        3.81        3.08      0.56 o 
  -4  -3  12        1.13        1.22      0.48 o 
  -3  -3  12       12.63       11.08      1.21 o 
  -2  -3  12       46.36       48.26      1.42 o 
  -1  -3  12       55.80       57.45      1.55 o 
   0  -3  12       56.42       61.32      1.39 o 
   1  -3  12      110.14      104.86      2.09 o 
   2  -3  12       16.91       16.60      0.84 o 
   3  -3  12       15.54       15.09      0.66 o 
   4  -3  12       24.55       23.80      1.32 o 
   5  -3  12        0.14        0.07      0.39 o 
   6  -3  12        0.88        1.10      1.10 o 
   7  -3  12        0.86        1.98      1.32 o 
  -6  -2  12        0.55        0.21      0.45 o 
  -5  -2  12        0.19       -0.06      0.41 o 
  -4  -2  12        3.51        2.38      0.80 o 
  -3  -2  12        3.85        4.24      0.74 o 
  -2  -2  12        0.80        0.60      0.45 o 
  -1  -2  12      102.76      112.58      2.27 o 
   0  -2  12       37.24       34.34      1.77 o 
   1  -2  12       80.16       72.77      1.57 o 
   2  -2  12       27.19       23.66      0.97 o 
   3  -2  12      107.56      101.16      1.88 o 
   4  -2  12       66.77       65.78      1.68 o 
   5  -2  12        0.25        0.44      0.39 o 
   6  -2  12        1.51        0.07      0.39 o 
   7  -2  12        0.00       -0.88      1.10 o 
  -6  -1  12        1.98        1.02      0.78 o 
  -5  -1  12        0.93        0.15      0.51 o 
  -4  -1  12        6.21        7.22      0.74 o 
  -3  -1  12       13.25       13.64      1.12 o 
  -2  -1  12       14.05       14.69      0.84 o 
  -1  -1  12        2.12        1.72      0.65 o 
   0  -1  12        3.83        4.19      1.06 o 
   1  -1  12       12.68       10.67      1.43 o 
   2  -1  12      112.63      108.16      2.90 o 
   3  -1  12        8.29        6.67      1.13 o 
   4  -1  12        8.25        5.51      0.94 o 
   5  -1  12       24.11       27.48      1.98 o 
   6  -1  12        1.01        0.66      0.88 o 
   7  -1  12        0.40        0.66      0.66 o 
   8  -1  12        0.00        0.88      1.10 o 
  -6   0  12        1.19        0.58      0.58 o 
  -5   0  12        2.65        2.15      0.74 o 
  -4   0  12       42.29       49.58      2.09 o 
  -3   0  12        0.79        1.28      0.71 o 
  -2   0  12        0.92        0.79      0.73 o 
  -1   0  12        1.47        1.41      0.90 o 
   0   0  12        5.67        6.38      1.10 o 
   1   0  12       12.34       11.31      1.18 o 
   2   0  12       55.29       52.89      2.09 o 
   3   0  12        5.84        5.42      0.85 o 
   4   0  12       23.11       22.94      1.25 o 
   5   0  12        4.36        5.51      1.40 o 
   6   0  12       29.85       39.24      2.20 o 
   7   0  12        7.56       10.36      1.54 o 
   8   0  12        0.34        1.32      1.10 o 
  -6   1  12        3.00        2.45      0.90 o 
  -5   1  12        5.80        4.88      0.98 o 
  -4   1  12       12.20       13.87      1.02 o 
  -3   1  12       16.54       18.34      1.25 o 
  -2   1  12       46.94       49.86      1.71 o 
  -1   1  12        0.17       -0.22      0.62 o 
   0   1  12       22.26       23.08      1.38 o 
   1   1  12       81.43       80.95      3.42 o 
   2   1  12      181.44      184.85      9.92 o 
   3   1  12       10.86        9.70      1.00 o 
   4   1  12        0.06       -0.18      0.73 o 
   5   1  12        4.68        5.96      0.94 o 
   6   1  12        2.83        5.31      1.13 o 
   7   1  12        1.02        0.00      0.88 o 
   8   1  12        1.15        1.10      1.98 o 
  -5   2  12        1.47        0.83      0.78 o 
  -4   2  12        4.17        4.87      1.26 o 
  -3   2  12        3.42        3.42      0.94 o 
  -2   2  12       12.74       15.48      1.25 o 
  -1   2  12        0.21       -0.33      0.62 o 
   0   2  12       10.16       11.38      1.18 o 
   1   2  12       34.20       32.14      1.63 o 
   2   2  12       93.02       89.46      2.98 o 
   3   2  12       81.55       82.94      4.63 o 
   4   2  12       32.12       29.06      1.65 o 
   5   2  12        1.59        1.89      0.69 o 
   6   2  12        8.10       11.18      1.10 o 
   7   2  12        0.06       -0.66      0.88 o 
   8   2  12       23.62       33.73      2.20 o 
  -5   3  12        1.64        0.90      0.71 o 
  -4   3  12       14.31       14.17      1.40 o 
  -3   3  12        2.92        3.32      1.00 o 
  -2   3  12       16.71       15.93      1.53 o 
  -1   3  12       31.57       32.48      1.87 o 
   0   3  12        0.28        0.22      0.62 o 
   1   3  12        2.02        2.07      1.10 o 
   2   3  12      124.61      120.23      3.53 o 
   3   3  12        3.22        3.61      0.85 o 
   4   3  12       24.15       22.42      1.76 o 
   5   3  12        1.06        1.24      0.77 o 
   6   3  12        0.04       -0.11      0.47 o 
   7   3  12        1.63        2.14      0.93 o 
   8   3  12        0.30        0.00      0.88 o 
  -4   4  12        7.59        8.31      1.67 o 
  -2   4  12       88.29       95.35      4.41 o 
  -1   4  12        1.15        0.66      0.78 o 
   0   4  12       45.92       48.17      1.87 o 
   1   4  12       10.07        9.65      1.00 o 
   2   4  12        0.11        0.00      0.47 o 
   3   4  12       41.87       38.86      1.47 o 
   4   4  12        9.15        6.38      1.10 o 
   5   4  12        8.90        6.28      0.85 o 
   6   4  12        1.54        1.94      0.69 o 
   7   4  12        1.01        0.63      1.00 o 
   8   4  12       10.47       12.35      1.54 o 
  -3   5  12       42.66       44.42      3.42 o 
  -2   5  12        2.98        3.41      1.16 o 
  -1   5  12       84.37       80.73      2.97 o 
   0   5  12        0.15        0.27      0.96 o 
   1   5  12       59.07       61.44      2.32 o 
   2   5  12        0.01       -0.26      0.73 o 
   3   5  12        0.04        0.03      0.53 o 
   4   5  12        0.71        0.66      0.62 o 
   5   5  12        0.66        0.51      0.69 o 
   6   5  12        0.45        0.00      0.47 o 
   7   5  12        3.58       -0.15      0.59 o 
   8   5  12        0.68        0.00      0.88 o 
  -2   6  12        0.49        0.55      0.94 o 
  -1   6  12       59.31       58.64      2.34 o 
   0   6  12        0.11        0.77      0.78 o 
   1   6  12        3.65        3.75      0.94 o 
   2   6  12        5.31        6.73      0.94 o 
   3   6  12        0.52        0.66      0.73 o 
   4   6  12        0.57        0.09      0.53 o 
   5   6  12        1.71        0.09      0.53 o 
   6   6  12        3.14       -0.06      0.57 o 
   7   6  12       11.30       17.01      1.30 o 
  -1   7  12        0.51        1.02      0.85 o 
   0   7  12       13.45       10.87      1.16 o 
   1   7  12        1.27        0.44      0.62 o 
   2   7  12        1.54        1.47      1.65 o 
   3   7  12       12.63       16.44      1.09 o 
   4   7  12       20.98       23.78      1.16 o 
   5   7  12       10.70       13.56      1.00 o 
   6   7  12        0.73        0.15      0.59 o 
   1   8  12        0.43        0.22      0.62 o 
   2   8  12        3.74        1.49      1.43 o 
   3   8  12        0.03        0.09      0.53 o 
   4   8  12        1.65        0.88      1.10 o 
   5   8  12        0.60        0.40      0.85 o 
  -1  -7  13       14.71       15.55      1.87 o 
   0  -7  13       16.23       18.44      1.00 o 
  -3  -6  13        0.03        0.00      0.29 o 
  -2  -6  13       14.40       13.05      0.71 o 
  -1  -6  13        2.63        1.80      0.67 o 
   0  -6  13       12.02       12.13      0.94 o 
   1  -6  13        1.87        1.66      1.54 o 
   2  -6  13        5.30        3.31      1.43 o 
   3  -6  13       13.53       16.39      2.09 o 
  -4  -5  13        0.93        1.06      0.44 o 
  -3  -5  13        0.03       -0.44      0.50 o 
  -2  -5  13       11.11       11.11      1.06 o 
  -1  -5  13        0.44        0.35      0.50 o 
   0  -5  13        1.06        0.77      0.66 o 
   1  -5  13       20.37       20.17      0.94 o 
   2  -5  13        1.93        1.42      0.53 o 
   3  -5  13        3.80        3.04      0.96 o 
   4  -5  13        4.65        4.81      0.59 o 
  -5  -4  13       14.30       11.96      1.10 o 
  -4  -4  13        0.03        0.28      0.48 o 
  -3  -4  13        0.28        0.75      0.52 o 
  -2  -4  13        1.03        1.01      0.59 o 
  -1  -4  13        1.05        0.81      0.51 o 
   0  -4  13        1.44        1.43      0.70 o 
   1  -4  13        0.00        0.35      0.45 o 
   2  -4  13        3.71        2.61      0.67 o 
   3  -4  13        4.34        5.45      0.73 o 
   4  -4  13        5.35        6.44      1.32 o 
   5  -4  13        1.72        2.43      1.10 o 
  -5  -3  13       19.53       18.15      1.33 o 
  -4  -3  13        0.05        0.20      0.43 o 
  -3  -3  13        3.27        2.49      0.56 o 
  -2  -3  13        1.25        1.19      0.59 o 
  -1  -3  13        2.32        2.07      0.58 o 
   0  -3  13        2.18        2.07      0.73 o 
   1  -3  13        1.00        0.88      0.54 o 
   2  -3  13       14.82       14.79      0.84 o 
   3  -3  13       11.58       14.12      1.04 o 
   4  -3  13        1.02        0.88      0.62 o 
   5  -3  13        3.82        3.96      0.59 o 
   6  -3  13        4.33        4.85      1.32 o 
  -5  -2  13        6.30        7.09      2.23 o 
  -4  -2  13        2.14        1.17      0.61 o 
  -3  -2  13        0.37        0.54      0.48 o 
  -2  -2  13        0.02       -0.39      0.58 o 
  -1  -2  13       29.58       29.50      1.17 o 
   0  -2  13       65.47       65.63      1.64 o 
   1  -2  13       26.29       29.95      1.31 o 
   2  -2  13       36.16       32.32      1.45 o 
   3  -2  13        2.26        1.53      0.67 o 
   4  -2  13        0.13        0.37      0.51 o 
   5  -2  13        2.38        1.85      0.57 o 
   6  -2  13        2.98        1.65      0.66 o 
  -5  -1  13        3.73        1.99      0.67 o 
  -4  -1  13        0.81        0.66      0.62 o 
  -3  -1  13       12.24       13.28      0.97 o 
  -2  -1  13        1.40        1.36      0.64 o 
  -1  -1  13       17.86       19.27      1.00 o 
   0  -1  13       27.78       29.95      1.36 o 
   1  -1  13       21.98       24.13      2.09 o 
   2  -1  13        5.82        4.87      0.94 o 
   3  -1  13        0.51        0.96      0.69 o 
   4  -1  13        2.11        1.43      0.78 o 
   5  -1  13        1.67        2.25      1.10 o 
   6  -1  13        1.28        0.44      0.41 o 
   7  -1  13       19.85       25.79      3.31 o 
  -5   0  13        2.17        0.86      0.85 o 
  -4   0  13        0.03        0.56      0.78 o 
  -3   0  13       12.23       11.89      0.93 o 
  -2   0  13        2.57        3.91      0.71 o 
  -1   0  13        3.47        4.35      0.99 o 
   0   0  13       59.76       63.03      2.01 o 
   1   0  13       19.50       21.54      1.32 o 
   2   0  13        2.83        2.30      0.85 o 
   3   0  13       24.07       22.54      1.32 o 
   4   0  13        4.00        3.89      0.94 o 
   5   0  13        1.93        3.63      1.13 o 
   6   0  13       44.66       51.15      4.19 o 
   7   0  13        0.02        0.00      0.88 o 
  -5   1  13        0.21       -0.07      0.51 o 
  -4   1  13        2.97        2.43      0.76 o 
  -3   1  13        1.39        0.69      1.06 o 
  -2   1  13        2.65        2.57      0.99 o 
  -1   1  13        0.06        0.47      0.69 o 
   0   1  13       65.70       69.05      2.26 o 
   1   1  13      107.20      103.02      3.31 o 
   2   1  13        3.89        4.19      1.16 o 
   3   1  13       28.68       26.18      2.01 o 
   4   1  13        2.25        1.98      0.93 o 
   5   1  13        6.39        9.87      1.09 o 
   6   1  13       11.17       14.72      1.32 o 
   7   1  13        3.97        5.51      2.43 o 
  -4   2  13        0.09        0.90      0.86 o 
  -3   2  13        1.11        1.21      0.94 o 
  -2   2  13        0.11        0.55      0.78 o 
  -1   2  13        4.60        3.97      1.13 o 
   0   2  13       97.01       92.41      3.20 o 
   1   2  13      110.04      101.06      3.97 o 
   2   2  13       15.16       14.60      2.01 o 
   3   2  13        6.49        5.94      0.94 o 
   4   2  13        7.37        5.91      1.32 o 
   5   2  13        2.53        3.15      0.96 o 
   6   2  13        0.22        0.11      0.62 o 
   7   2  13       25.48       31.97      2.43 o 
  -4   3  13        0.25        0.22      0.85 o 
  -3   3  13        0.33        0.72      1.13 o 
  -2   3  13        9.13       10.70      1.25 o 
  -1   3  13        7.42        7.94      1.16 o 
   0   3  13       50.55       49.15      2.24 o 
   1   3  13       22.03       19.76      1.76 o 
   2   3  13        2.17        1.82      0.85 o 
   3   3  13       16.17       13.84      1.16 o 
   4   3  13        0.07       -0.33      0.62 o 
   5   3  13        0.04        0.29      1.00 o 
   6   3  13        2.03        1.65      0.78 o 
   7   3  13        4.76        4.74      0.94 o 
  -3   4  13        3.98        4.63      1.98 o 
  -2   4  13        1.15        0.71      1.10 o 
  -1   4  13       10.39        9.45      2.10 o 
   0   4  13        2.15        2.43      0.94 o 
   1   4  13        6.81        7.57      1.00 o 
   2   4  13        0.05        0.11      0.62 o 
   3   4  13       20.71       19.68      1.59 o 
   4   4  13        0.19        0.11      0.62 o 
   5   4  13        2.06        1.64      0.69 o 
   6   4  13        3.10        3.68      0.96 o 
   7   4  13        1.09        1.03      0.93 o 
  -2   5  13        6.41        4.77      1.56 o 
  -1   5  13       16.19       13.53      1.47 o 
   0   5  13       23.32       23.27      1.56 o 
   1   5  13        1.43        1.72      0.85 o 
   2   5  13        9.66       11.50      1.00 o 
   3   5  13        0.08        0.11      0.62 o 
   4   5  13        0.26        0.44      0.62 o 
   5   5  13        0.54        0.26      0.73 o 
   6   5  13        0.31       -0.06      0.77 o 
   7   5  13        0.01       -0.13      0.53 o 
  -1   6  13        1.78        1.76      0.94 o 
   0   6  13        0.20        0.11      0.77 o 
   1   6  13        0.47        0.88      0.78 o 
   2   6  13        4.91        4.80      0.94 o 
   3   6  13        0.47        0.66      0.62 o 
   4   6  13        0.01        0.22      0.53 o 
   5   6  13        6.46        5.69      3.75 o 
   6   6  13        4.38        0.00      0.73 o 
   1   7  13        0.30        0.51      0.79 o 
   2   7  13        0.70        0.34      0.77 o 
   3   7  13        1.70        0.26      0.73 o 
   4   7  13        0.04        0.00      0.47 o 
   5   7  13        0.97        0.72      0.99 o 
  -2  -5  14        2.61        2.20      0.64 o 
  -1  -5  14       10.37        7.92      2.96 o 
   0  -5  14        0.79        0.69      0.58 o 
   1  -5  14        0.63        0.73      0.51 o 
   2  -5  14        0.05       -0.38      0.53 o 
  -3  -4  14        9.12        7.77      1.36 o 
  -2  -4  14        3.93        3.39      0.74 o 
  -1  -4  14       25.14       23.87      1.16 o 
   0  -4  14        1.04        0.37      0.58 o 
   1  -4  14       18.81       20.40      0.97 o 
   2  -4  14        3.03        2.36      1.00 o 
   3  -4  14        0.04       -0.02      0.61 o 
   4  -4  14        1.54        1.74      0.57 o 
  -4  -3  14        0.66        1.01      0.64 o 
  -3  -3  14       33.81       35.44      2.40 o 
  -2  -3  14       22.95       24.92      1.87 o 
  -1  -3  14       41.99       38.16      1.31 o 
   0  -3  14        6.65        7.65      0.80 o 
   1  -3  14       29.25       27.88      1.13 o 
   2  -3  14       57.89       63.81      1.59 o 
   3  -3  14        0.60        1.10      0.50 o 
   4  -3  14        0.03        0.47      0.69 o 
   5  -3  14        1.68        1.30      0.57 o 
  -4  -2  14        2.15        0.86      0.60 o 
  -3  -2  14        1.19        0.92      0.66 o 
  -2  -2  14        1.29        2.45      0.67 o 
  -1  -2  14        2.05        2.15      0.71 o 
   0  -2  14       16.19       14.75      1.16 o 
   1  -2  14       48.44       46.23      1.44 o 
   2  -2  14       22.31       20.79      1.00 o 
   3  -2  14       23.43       24.88      1.04 o 
   4  -2  14        0.01       -0.07      0.38 o 
   5  -2  14        4.68        3.58      0.59 o 
  -4  -1  14        0.54        0.44      0.54 o 
  -3  -1  14        1.19        0.14      0.61 o 
  -2  -1  14        0.10       -0.40      0.63 o 
  -1  -1  14        0.48        0.22      0.58 o 
   0  -1  14       58.73       59.25      1.91 o 
   1  -1  14        6.55        8.72      0.87 o 
   2  -1  14       12.32       12.10      1.16 o 
   3  -1  14        0.53        0.00      0.62 o 
   4  -1  14       21.05       25.45      1.47 o 
   5  -1  14        7.24        8.71      0.75 o 
   6  -1  14        1.26        0.73      0.59 o 
  -4   0  14        4.89        4.53      0.91 o 
  -3   0  14        0.31        0.24      0.59 o 
  -2   0  14        0.19        0.10      0.61 o 
  -1   0  14        9.00        9.75      1.16 o 
   0   0  14       10.73       11.92      1.38 o 
   1   0  14        6.45        7.13      1.18 o 
   2   0  14        0.27        0.27      0.69 o 
   3   0  14        7.31        8.62      1.18 o 
   4   0  14        0.53        0.51      0.79 o 
   5   0  14        1.48        1.01      1.10 o 
   6   0  14        1.02        2.43      1.32 o 
  -3   1  14        0.30        0.47      0.67 o 
  -2   1  14        4.96        5.06      1.20 o 
  -1   1  14       21.22       20.23      1.73 o 
   0   1  14       79.33       81.83      3.17 o 
   1   1  14       43.14       39.63      2.16 o 
   2   1  14       14.60       12.12      1.47 o 
   3   1  14        2.08        1.76      1.10 o 
   4   1  14        6.88       10.18      1.09 o 
   5   1  14        0.89        0.74      0.96 o 
   6   1  14       21.06       30.01      1.71 o 
  -3   2  14        6.71        6.69      1.50 o 
  -2   2  14        0.71        0.98      1.00 o 
  -1   2  14        0.02       -0.11      0.78 o 
   0   2  14       71.06       74.68      3.53 o 
   1   2  14       20.45       20.28      1.47 o 
   2   2  14       14.34       13.90      1.43 o 
   3   2  14        0.25        0.54      0.69 o 
   4   2  14        0.16       -0.11      0.62 o 
   5   2  14        1.09        1.70      0.85 o 
   6   2  14        1.27        1.76      1.32 o 
  -2   3  14       10.61       12.72      1.40 o 
  -1   3  14        4.60        3.84      1.33 o 
   0   3  14        9.72        7.94      1.32 o 
   1   3  14        7.57        7.44      1.10 o 
   2   3  14        1.10        0.74      0.96 o 
   3   3  14        0.94        0.00      0.62 o 
   4   3  14        2.11        2.46      1.06 o 
   5   3  14        3.19        3.62      1.10 o 
   6   3  14        2.37        2.98      0.94 o 
  -2   4  14        0.24        0.55      1.56 o 
  -1   4  14       13.45       13.56      1.70 o 
   0   4  14        0.01        0.19      0.93 o 
   1   4  14       11.69       13.38      1.50 o 
   2   4  14        1.65        0.66      0.79 o 
   3   4  14        4.52        2.20      1.65 o 
   4   4  14        2.58        2.47      0.85 o 
   5   4  14        1.61        0.88      0.78 o 
   6   4  14        3.66        3.87      0.94 o 
   0   5  14        0.35       -0.10      0.93 o 
   1   5  14        3.92        4.02      1.26 o 
   2   5  14        0.97        2.06      0.85 o 
   3   5  14        0.00       -0.22      1.00 o 
   4   5  14        0.29        0.57      1.16 o 
   5   5  14       11.08       13.68      1.16 o 
   1   6  14        5.92        7.13      1.16 o 
   2   6  14        1.93        2.43      0.94 o 
   3   6  14        9.79       12.66      1.32 o 
   4   6  14        2.56        3.22      1.13 o 
   0  -4  15        0.87        0.56      0.63 o 
   1  -4  15        2.61        2.22      0.78 o 
  -2  -3  15       11.85       12.63      1.11 o 
  -1  -3  15        0.00       -0.40      0.82 o 
   0  -3  15       11.62        9.84      1.01 o 
   1  -3  15        0.15        0.02      0.45 o 
   2  -3  15        0.12       -0.31      0.54 o 
   3  -3  15        0.02       -0.03      0.53 o 
  -2  -2  15       15.60       15.83      1.10 o 
  -1  -2  15       16.41       14.85      2.22 o 
   0  -2  15       17.28       14.35      1.06 o 
   1  -2  15        0.00        0.07      0.51 o 
   2  -2  15        0.81        0.70      0.58 o 
   3  -2  15        0.35        0.00      0.45 o 
   4  -2  15        4.46        4.21      0.69 o 
  -2  -1  15        6.01        5.77      0.87 o 
  -1  -1  15        2.45        2.48      1.26 o 
   0  -1  15        0.00       -0.30      0.70 o 
   1  -1  15        2.08        1.30      0.67 o 
   2  -1  15        0.63        0.71      0.58 o 
   3  -1  15        0.30        0.58      0.61 o 
   4  -1  15       20.06       25.65      1.29 o 
  -2   0  15        2.41        2.28      0.83 o 
  -1   0  15       29.43       31.76      2.08 o 
   0   0  15        0.00       -0.20      0.77 o 
   1   0  15        0.98        1.41      1.10 o 
   2   0  15        0.65        0.75      0.93 o 
   3   0  15        1.36        2.34      1.10 o 
   4   0  15        9.06       12.49      1.67 o 
   5   0  15       12.18       16.77      2.41 o 
  -2   1  15       35.88       35.58      1.87 o 
  -1   1  15       51.54       48.85      2.34 o 
   0   1  15        5.87        6.16      1.38 o 
   1   1  15        5.31        4.66      1.18 o 
   2   1  15        9.14        9.38      1.36 o 
   3   1  15        2.67        3.67      1.18 o 
   4   1  15        4.88        5.95      1.16 o 
   5   1  15       15.78       19.52      2.09 o 
  -1   2  15       14.55       13.24      2.31 o 
   0   2  15        4.43        3.86      1.09 o 
   1   2  15        1.26        1.65      0.94 o 
   2   2  15        2.30        1.32      0.85 o 
   3   2  15        0.98        0.82      0.85 o 
   4   2  15        0.15        0.07      0.79 o 
   5   2  15        5.09        5.55      1.16 o 
  -1   3  15        1.51        2.09      1.00 o 
   0   3  15        0.02        0.11      0.78 o 
   1   3  15       27.94       28.24      1.63 o 
   2   3  15        1.97        1.44      0.85 o 
   3   3  15        1.69        1.44      0.85 o 
   4   3  15        0.02        0.44      0.78 o 
   1   4  15        0.11        0.55      0.78 o 
   2   4  15        0.07        0.44      0.78 o 
   3   4  15        1.98        2.20      0.94 o 
   4   4  15        0.68        0.27      0.69 o 
                                                 
